# Supplementary material for: Nitric Oxide Enhanced Salt Stress Tolerance in Tomato Seedlings, Involving Phytohormone Equilibrium and Photosynthesis
Source: Int J Mol Sci. 2022 Apr 20;23(9):4539. doi: 10.3390/ijms23094539 (PMC9102644; doi:10.3390/ijms23094539)
Supplement: Supplementary file 1 [file ijms-23-04539-s001.zip]

Archive with 8 entries (7 files):
- Supplementary Files/
- Supplementary Files/Table S1. Primer sequence for real-time RT-PCR.xlsx
- Supplementary Files/Table S2 Statistics and quality evaluation of RNA-seq data.xlsx
- Supplementary Files/Table S3.  All the identified DEGs.xls
- Supplementary Files/Table S4. GO enrichment analysis of differentially expressed genes.xls
- Supplementary Files/Table S5. KEGG pathway analysis  of differentially expressed genes.xls
- Supplementary Files/Table S6. The information of differentially expressed unigenes involved in hormone biosynthesis and signal transduction.xlsx
- Supplementary Files/Table S7. The information of differentially expressed unigenes involved in photosynthesis.xlsx
