# Supplementary material for: Nitric Oxide Enhanced Salt Stress Tolerance in Tomato Seedlings, Involving Phytohormone Equilibrium and Photosynthesis
Source: Int J Mol Sci. 2022 Apr 20;23(9):4539. doi: 10.3390/ijms23094539 (PMC9102644; doi:10.3390/ijms23094539)
Supplement: Supplementary file 1 [file ijms-23-04539-s001.zip › Supplementary Files/Table S1. Primer sequence for real-time RT-PCR.xlsx]

## Sheet: Sheet1
Table S1. Primer sequence for real-time RT-PCR
Gene	Accession number	Primer sequence (forward/reverse 5′-3′
		F	R
Actin	NM_001308447	TGGTCGGAATGGGACAGAAG	CTCAGTCAGGAGAACAGGGT
GH3.1	XM_004233398	AAAGGTCAATGGCTTCCTGGCTT	TTCTCTGGGTCCTCCGCAAGTC
IAA35	NM_001279169	ACTTTGCCTTTGTTGCTTCTTTGGG	CGGTGGCAGAGCTTCTTCCTTAATG
GH3-9	XM_004244120	ACACGAACTACACAAGCCCTAACG	ACAGCACCCACACGAAGAACTTG
SRK2I	XM_004232007	GGTGATTCTGACGCCAACTCATCTC	CTGGAAGAAGAAGCGAGCCTCATC
PP2C 51 like	XM_010319169	TAGGATCAACGGCGGTGGTAGC	GCTCATCAGGTCTGTCAGGCTTATG
ERF-C3	NM_001375909	TGCTGAAGAAGCTGCGTTAGCG	CAATCACCGGCGAACAATTACCATC
EBF2	NM_001306136	GACTTGCTGCTATTGCTGTTGGAAC	CCTGTATCAGTCACACCACGGATTG
LOC101265854	XM_004246675	CCTATGTCTTGGGATGATGCCTTGG	GCACGCCTCCCTGTGAAATCTC
EIL1	NM_001247612	GAAGGCGTGGAAGGTTGGTGTC	TTTCCTTGGCTGTCATCTTGTCCTG
CAB13	XM_004244139	CCCAAACCTTGTCCATGCTCAGAG	CCTGGGTAGAGATTGTTGCCTTCAC
Cab-3C	NM_001329983	TCAGCGAGGGTGGACTTGACTAC	TCAACGGCTCCCATCAACACAAC
LOC101252151	XM_004251650	TACACAGCAGATGGGCAATGTTAGC	TCTCGTTCACCAGCATCATACCATG
CAB11	NM_001329979	AAAGGTCAATGGCTTCCTGGCTTAG	TTCTCTGGGTCCTCCGCAAGTC
