# Supplementary material for: Nitric Oxide Enhanced Salt Stress Tolerance in Tomato Seedlings, Involving Phytohormone Equilibrium and Photosynthesis
Source: Int J Mol Sci. 2022 Apr 20;23(9):4539. doi: 10.3390/ijms23094539 (PMC9102644; doi:10.3390/ijms23094539)
Supplement: Supplementary file 1 [file ijms-23-04539-s001.zip › Supplementary Files/Table S2 Statistics and quality evaluation of RNA-seq data.xlsx]

## Sheet: Sheet1
Table S1 Statistics and quality evaluation of RNA-seq data
Sample	Raw reads	Clean reads	Clean bases	Error rate	Q20	Q30	GCpct
NaCl 1	55034310	54136256	8.12G	0.03	97.77	93.51	42.77
NaCl 2	56240960	55303674	8.3G	0.03	97.69	93.39	42.85
NaCl 3	45997542	44587798	6.69G	0.03	97.94	93.89	42.65
N+G 1	49415908	48604656	7.29G	0.03	97.74	93.55	42.59
N+G 2	65198662	63883924	9.58G	0.03	97.71	93.36	42.69
N+G 3	55418358	54434208	8.17G	0.03	97.58	93.16	42.87
