# Supplementary material for: Nitric Oxide Enhanced Salt Stress Tolerance in Tomato Seedlings, Involving Phytohormone Equilibrium and Photosynthesis
Source: Int J Mol Sci. 2022 Apr 20;23(9):4539. doi: 10.3390/ijms23094539 (PMC9102644; doi:10.3390/ijms23094539)
Supplement: Supplementary file 1 [file ijms-23-04539-s001.zip › Supplementary Files/Table S3. All the identified DEGs.xls]

Table S3. All the identified DEGs
gene_id	NaCL_GSNO_1	NaCL_GSNO_2	NaCL_GSNO_3	NaCL_1	NaCL_2	NaCL_3	N_G	NaCL	log2FoldChange	pvalue	padj	gene_name	gene_chr	gene_start	gene_end	gene_strand	gene_length	gene_biotype	gene_description	tf_family
544286	121.4283787	171.6781979	201.8070935	7005.153621	2720.335811	6330.349577	164.9712234	5351.946336	-5.018659142	1.17E-31	2.63E-27	mcpi	NC_015444.3	1989232	1990682	+	493	protein_coding	metallocarboxypeptidase inhibitor	-
101266128	540.4753328	339.8705441	135.2107527	0	3.018124051	3.247443353	338.5188765	2.088522468	7.409354411	3.37E-18	3.80E-14	LOC101266128	NC_015443.3	25382021	25397962	+	2443	protein_coding	homeobox-leucine zipper protein HDG1%2C transcript variant X1	START
544082	713.0941065	1410.898489	810.2554806	4184.077463	5831.015666	4946.938708	978.0826921	4987.343946	-2.349589947	1.08E-11	8.14E-08	TPM-1	NC_015445.3	64005120	64005997	+	878	protein_coding	osmotin-like protein OSML13	Thaumatin
544187	3880.946222	5582.591552	7297.344502	21859.34377	22635.93038	21587.92093	5586.960759	22027.73169	-1.979109199	1.52E-11	8.57E-08	LOC544187	NC_015446.3	67409397	67410618	+	764	protein_coding	indole-3-acetic acid-induced protein ARG2	-
101249342	4.761897205	13.94340694	13.11746108	74.03957707	997.9930194	470.8792862	10.60758841	514.3039609	-5.587711024	2.76E-11	1.25E-07	LOC101249342	NC_015440.3	67202514	67203431	+	918	protein_coding	chitin-binding lectin 1	-
101268129	1576.187975	2002.621821	1320.827427	5178.5636	4579.500226	4914.464275	1633.212408	4890.8427	-1.582129566	4.83E-11	1.82E-07	NAOD	NC_015445.3	61030050	61035394	-	1752	protein_coding	N2-acetylornithine deacetylase	Peptidase_M20
544148	1114.283946	1785.627551	1004.999326	7080.034557	4360.183212	5352.869127	1301.636941	5597.695632	-2.104214015	6.30E-10	2.03E-06	CHI9	NC_015447.3	57363571	57364896	-	1144	protein_coding	chitinase	-
101262080	876.1890858	459.2609659	493.4183437	126.2038245	156.9424506	122.3203663	609.6227985	135.1555472	2.172423197	8.90E-10	2.51E-06	LOC101262080	NC_015449.3	147560	154171	+	3883	protein_coding	autophagy-related protein 18f-like%2C transcript variant X1	-
101260999	7.142845808	1.742925867	2.018070935	47.1160945	110.6645485	66.03134818	3.634614204	74.60399707	-4.421948161	1.62E-09	4.06E-06	LOC101260999	NC_015449.3	59154536	59160240	-	1821	lncRNA	uncharacterized LOC101260999%2C transcript variant X3	-
101258110	379.7613021	285.8398422	375.361194	121.9970304	76.45914262	79.0211216	346.9874461	92.49243153	1.902273379	1.95E-09	4.40E-06	LOC101258110	NC_015447.3	46082007	46084349	-	1214	protein_coding	classical arabinogalactan protein 9-like	-
101268256	599.9990479	632.6820897	545.888188	121.1556716	214.2868076	186.1867523	592.8564419	173.8764105	1.772070631	2.46E-09	4.81E-06	LOC101268256	NC_015449.3	306624	309993	-	661	protein_coding	uncharacterized LOC101268256	-
101249597	149.999762	98.47531148	128.1475044	31.13027672	16.0966616	18.402179	125.5408593	21.87637244	2.505972352	2.56E-09	4.81E-06	LOC101249597	NC_015448.3	1705914	1708044	-	731	protein_coding	calponin homology domain-containing protein DDB_G0272472	-
544001	196.4282597	126.3621254	206.8522709	5340.104496	534.207957	3227.958693	176.547552	3034.090382	-4.103655885	3.23E-09	5.61E-06	LOC544001	NC_015448.3	14588969	14589809	+	841	protein_coding	uncharacterized LOC544001	-
101252200	765.4749758	581.2657766	553.9604718	1520.335406	1767.614652	1582.587394	633.5670747	1623.512484	-1.358444521	3.54E-09	5.71E-06	LOC101252200	NC_015444.3	54663860	54666859	-	1397	protein_coding	cysteine proteinase 3-like	Peptidase_C1
104646584	21.42853742	5.228777601	19.17167389	551.9313927	77.46518397	373.4559856	15.27632964	334.2841874	-4.463605773	5.20E-09	7.82E-06	LOC104646584	NC_015438.3	70757766	70760056	-	2155	lncRNA	uncharacterized LOC104646584	-
novel.153	153.5711849	77.56020108	107.966795	16.82717661	23.13895106	20.56714124	113.032727	20.1777563	2.486500728	1.12E-08	1.59E-05	-	NC_015441.3	18166823	18169427	-	2339	-	PF05970:PIF1-like helicase	-
101254813	626.1894825	999.5679847	357.1985556	138.824207	123.7430861	120.1554041	660.9853409	127.5742324	2.373199375	1.65E-08	2.20E-05	LOC101254813	NC_015444.3	63106257	63106800	-	544	protein_coding	uncharacterized LOC101254813	-
101264428	20.23806312	38.34436907	24.21685122	2440.781967	37.22352996	1472.17432	27.59976114	1316.726606	-5.573796945	2.10E-08	2.63E-05	LOC101264428	NC_015443.3	1007113	1010281	-	925	protein_coding	uncharacterized LOC101264428	-
101253889	11.90474301	9.586092268	7.063248274	1262.879604	8.048330802	729.5922734	9.518027852	666.8400695	-6.132964695	4.26E-08	5.06E-05	LOC101253889	NC_015441.3	63625233	63627741	+	1186	protein_coding	uncharacterized LOC101253889	-
101258189	8.33332011	3.485851734	9.081319209	192.6711721	32.19332321	122.3203663	6.966830351	115.7282872	-4.07052649	9.73E-08	0.000109754	sbt4e	NC_015438.3	82589879	82592211	+	2331	protein_coding	serine protease	Peptidase_S8
101249187	520.2372697	343.3563958	601.3851388	137.1414893	174.0451536	155.877281	488.3262681	155.6879746	1.649273406	1.26E-07	0.000132922	LOC101249187	NC_015444.3	59403972	59405689	-	1045	protein_coding	fasciclin-like arabinogalactan protein 2	-
101259555	67.85703518	101.0897003	61.55116353	3329.256891	112.6766312	2200.684112	76.832633	1880.872545	-4.612864629	1.31E-07	0.000132922	LOC101259555	NC_015444.3	63786068	63788017	+	1120	protein_coding	uncharacterized LOC101259555%2C transcript variant X1	-
101246241	227.3805916	212.6369558	177.5902423	51.32288865	83.50143207	57.37149924	205.8692632	64.06527332	1.686072944	1.42E-07	0.000132922	LOC101246241	NC_015441.3	59814827	59820168	+	2732	protein_coding	sulfate transporter 1.3	Sulfate_transp
101254642	1028.569796	585.6230913	852.6349702	277.648414	249.4982549	305.2596752	822.2759526	277.4687814	1.566702995	1.44E-07	0.000132922	LOC101254642	NC_015438.3	91480474	91487153	+	2215	protein_coding	uncharacterized LOC101254642	-
101249794	3342.851838	2696.306316	2358.115888	6682.913189	5838.057955	6423.442953	2799.091347	6314.804699	-1.173988535	1.54E-07	0.000132922	LOC101249794	NC_015440.3	1792354	1794952	+	1493	protein_coding	protein phosphatase 2C 51-like	PP2C
101245153	19.04758882	55.77362774	6.054212806	1482.474259	98.59205232	864.9024131	26.95847646	815.3229081	-4.9132002	1.57E-07	0.000132922	LOC101245153	NC_015441.3	47627784	47629624	-	1746	protein_coding	cytochrome P450 CYP736A12	p450
101264936	523.8086926	670.1549958	543.8701171	1313.361134	1153.929429	1237.275918	579.2779352	1234.855493	-1.091126286	1.60E-07	0.000132922	Hsp20.0	NC_015443.3	47705548	47706357	+	810	protein_coding	class I small heat shock protein	-
100191111	796.4273076	1607.849112	623.583919	3810.514142	5078.496736	4432.760177	1009.28678	4440.590352	-2.13692076	1.65E-07	0.000132922	LOC100191111	NC_015438.3	94321306	94322137	+	832	protein_coding	PR1 protein	SCP
544092	2749.995636	2680.619983	1090.767341	498.9257864	544.2683705	509.8486065	2173.79432	517.6809211	2.07008704	2.04E-07	0.000158509	Q`b	NC_015447.3	61458331	61459703	-	1250	protein_coding	glucan endo-1%2C3-beta-D-glucosidase	Glyco_hydro_17
101260709	607.1418937	427.0168374	783.0115229	187.6230192	213.2807662	200.2590068	605.723418	200.3875974	1.595736707	2.23E-07	0.000167864	LOC101260709	NC_015440.3	66233974	66235616	-	1374	protein_coding	UDP-arabinose mutase-like protein	-
544070	771.4273473	737.2576417	475.2557053	116.9488774	223.3411797	198.0940445	661.3135648	179.4613672	1.8833494	2.43E-07	0.000176591	LOC544070	NC_015444.3	63110824	63111247	-	424	protein_coding	uncharacterized LOC544070	-
101264726	480.9516178	610.0240534	664.9543732	16450.24785	984.9144819	9527.998798	585.3100148	8987.720377	-3.940625794	2.84E-07	0.000200305	THIC	NC_015443.3	1106029	1111603	+	2872	protein_coding	thiamine biosynthesis protein ThiC%2C transcript variant X1	-
101260609	1271.426554	1363.839491	1129.110688	626.8123286	683.1020768	601.8595015	1254.792244	637.2579689	0.977598716	3.08E-07	0.000207144	LOC101260609	NC_015440.3	2280595	2288215	-	3217	protein_coding	uncharacterized LOC101260609	AAA
101246961	569.0467161	385.1866166	373.3431231	2576.240738	1029.180301	2048.054275	442.5254852	1884.491771	-2.091082442	3.12E-07	0.000207144	LOC101246961	NC_015446.3	69519095	69520527	+	579	protein_coding	wound-induced proteinase inhibitor 1	-
543758	1589.283192	1977.349396	1414.667726	5127.240712	3370.238523	4533.430921	1660.433438	4343.636719	-1.387214588	3.43E-07	0.000220831	LOC543758	NC_015438.3	88055043	88056395	-	998	protein_coding	wound-induced protein WIN1-like	-
101268830	38.09517764	31.37266561	70.63248274	2456.767784	49.29602616	1689.753025	46.70010866	1398.605612	-4.904656776	3.81E-07	0.00023873	LOC101268830	NC_015439.3	42941725	42943254	-	1463	protein_coding	phospholipase A1-IIgamma	Lipase_3
544002	894.0462003	766.8873815	1722.423543	11455.94183	3030.196547	8225.774014	1127.785708	7570.637465	-2.746958989	3.94E-07	0.000240312	LOC544002	NC_015444.3	57307180	57308853	+	1370	protein_coding	2-oxoglutarate-dependent dioxygenase 2	2OG-FeII_Oxy
101260645	5.952371507	28.7582768	17.15360295	308.7786907	70.42289452	235.9808837	17.28808375	205.060823	-3.553721033	4.33E-07	0.0002509	LOC101260645	NC_015443.3	855251	856220	-	673	protein_coding	copper transporter 6-like	-
101245517	21.42853742	13.94340694	34.3072059	912.032972	40.24165401	568.3025868	23.22638342	506.859071	-4.449457016	4.34E-07	0.0002509	LOC101245517	NC_015439.3	45674796	45681269	+	925	protein_coding	chaperonin-like RBCX protein 1%2C chloroplastic	-
543962	104.7617385	191.7218454	196.7619162	4142.009522	279.6794954	2921.616537	164.4151667	2447.768518	-3.895501367	4.83E-07	0.000272373	ARPI	NC_015448.3	13333364	13334364	+	841	protein_coding	proteinase inhibitor	-
novel.361	15.47616592	18.3007216	18.16263842	89.18403601	97.58601097	54.12405589	17.31317531	80.29803429	-2.211203842	5.14E-07	0.000283154	-	NC_015447.3	30976693	30979139	-	2447	-	-	-
101247199	11.90474301	7.843166401	15.13553202	176.6853544	36.21748861	153.7123187	11.62781381	122.2050539	-3.400006346	5.91E-07	0.00031159	LOC101247199	NC_015440.3	71897552	71898282	-	574	protein_coding	uncharacterized LOC101247199	-
novel.382	70.23798378	34.85851734	112.0029369	2560.254921	118.7128793	1705.990242	72.36647935	1461.65268	-4.337003209	5.94E-07	0.00031159	-	NC_015448.3	13929259	13931884	+	2626	-	PF14223:gag-polypeptide of LTR copia-type	-
101262903	878.5700344	895.8638956	495.4364146	3874.457413	1826.971092	3261.515608	756.6234482	2987.648038	-1.981444098	6.10E-07	0.000312772	LOC101262903	NC_015440.3	62495369	62496290	-	922	protein_coding	aspartic protease inhibitor 1	-
101260873	522.6182183	538.5640929	457.0930669	196.0366075	248.4922135	248.9706571	506.0917927	231.1664927	1.132228951	6.75E-07	0.000338687	LOC101260873	NC_015447.3	1707938	1709060	+	1123	protein_coding	protein LIGHT-DEPENDENT SHORT HYPOCOTYLS 10-like	-
101260795	958.3318126	345.0993217	771.9121328	84.97724186	187.1236911	121.2378852	691.781089	131.1129394	2.400042256	7.31E-07	0.000358501	LOC101260795	NC_015449.3	1935551	1941445	-	1369	protein_coding	probable pectinesterase 53	-
101267226	3.571422904	7.843166401	0	159.0168189	29.17519916	113.6605174	3.804863102	100.6175118	-4.699644091	7.62E-07	0.000365712	LOC101267226	NC_015441.3	46951115	46951456	-	261	protein_coding	60S ribosomal protein L12-2-like	-
101250715	16.66664022	68.84557175	38.34334777	2196.787906	49.29602616	1360.678765	41.28518658	1202.254232	-4.860789847	8.32E-07	0.000391147	LOC101250715	NC_015445.3	1336589	1338699	-	1238	protein_coding	protein DMR6-LIKE OXYGENASE 2	2OG-FeII_Oxy
101251942	2920.233461	1675.823221	1145.255256	73.19821824	414.4890363	179.6918655	1913.770646	222.4597067	3.105418051	8.66E-07	0.000398662	LOC101251942	NC_015439.3	51688765	51690476	+	1465	protein_coding	probable UDP-arabinopyranose mutase 1	-
101263716	8476.177026	3725.504041	9835.068704	1341.967334	2199.206392	1676.763251	7345.583257	1739.312326	2.078384404	9.45E-07	0.000426522	LOC101263716	NC_015443.3	41469945	41470668	+	724	protein_coding	14 kDa proline-rich protein DC2.15	-
101266414	535.7134356	290.1971569	322.8913497	132.0933364	93.56184557	121.2378852	382.9339807	115.6310224	1.725165243	1.15E-06	0.000509308	LOC101266414	NC_015441.3	66384356	66385777	+	1197	protein_coding	cysteine protease XCP1	Peptidase_C1
104647403	2.380948603	13.071944	2.018070935	341.5916851	19.11478565	201.3414879	5.823654513	187.3493196	-4.981402493	1.23E-06	0.000531953	LOC104647403	NC_015442.3	26879699	26888823	+	7781	lncRNA	uncharacterized LOC104647403%2C transcript variant X1	-
101257192	1127.379163	1724.625145	1627.574209	30099.61215	2362.18509	18532.07674	1493.192839	16997.95799	-3.508843286	1.37E-06	0.000577602	LOC101257192	NC_015444.3	66551390	66553434	+	1453	protein_coding	thiamine thiazole synthase%2C chloroplastic	-
101265368	90.4760469	81.04605281	40.36141871	289.4274376	223.3411797	245.7232137	70.62783948	252.8306104	-1.842168928	1.39E-06	0.000577602	LOC101265368	NC_015446.3	69694168	69695310	+	570	protein_coding	proteinase inhibitor I-B	-
101251833	113.0950586	34.85851734	46.41563151	6.730870642	7.042289452	7.577367824	64.78973583	7.116842639	3.183139353	1.41E-06	0.000577602	LOC101251833	NC_015439.3	54429006	54431577	-	2156	protein_coding	probable indole-3-acetic acid-amido synthetase GH3.1	-
101257702	2.380948603	6.971703468	5.045177339	3.365435321	4036.237897	1505.731235	4.79927647	1848.444856	-8.582851571	1.43E-06	0.000577602	LOC101257702	NC_015438.3	80365865	80367281	+	1067	protein_coding	glutathione transferase GST 23-like%2C transcript variant X1	GST_N
101251119	104.7617385	132.4623659	145.3011073	5500.804032	95.57392827	3440.124992	127.5084039	3012.167651	-4.561951339	1.63E-06	0.000646725	JMJ524	NC_015438.3	1259947	1264179	-	1537	protein_coding	JmjC-domain protein JMJ524	-
104649406	2.380948603	0	0	148.920513	10.0604135	73.60871601	0.793649534	77.52988082	-6.769048988	1.94E-06	0.000753066	LOC104649406	NC_015446.3	71329471	71331023	+	1148	lncRNA	uncharacterized LOC104649406	-
101249886	2239.282161	2821.796979	3617.392152	61541.19164	4149.92057	36801.11056	2892.823764	34164.07426	-3.561919972	2.20E-06	0.000843156	LOC101249886	NC_015439.3	36088051	36093981	-	3025	protein_coding	glycine-rich domain-containing protein 2%2C transcript variant X2	-
101266060	4770.230526	5309.823654	5172.315807	9449.301023	8238.472617	8668.508791	5084.123329	8785.427477	-0.78906925	2.37E-06	0.000893016	SAP3	NC_015438.3	11696929	11699203	-	1052	protein_coding	A20/AN1 zinc finger protein	zf-A20
104644822	160.7140307	31.37266561	99.8945113	2.524076491	13.07853755	6.494886707	97.3270692	7.365833583	3.734416142	2.54E-06	0.00092424	LOC104644822	NC_015449.3	537913	539063	+	519	lncRNA	uncharacterized LOC104644822	-
101255532	104.7617385	84.53190455	28.2529931	0	6.036248101	0	72.51554539	2.0120827	5.192978493	2.54E-06	0.00092424	LOC101255532	NC_015446.3	62190889	62191966	+	1078	protein_coding	uncharacterized LOC101255532	-
101254322	307.1423698	174.2925867	143.2830364	57.21240046	57.34435696	58.45398036	208.239331	57.67024593	1.850139016	2.60E-06	0.000930748	LOC101254322	NC_015445.3	63440545	63442988	+	2444	protein_coding	subtilisin-like protease SBT1.7	Peptidase_S8
101266827	341.6661245	250.1098619	437.921393	32.81299438	110.6645485	40.05180136	343.2324598	61.17644809	2.489787183	2.72E-06	0.000957788	LOC101266827	NC_015443.3	1229865	1236022	+	1595	protein_coding	protein PMR5	-
101055512	165.4759279	129.8479771	221.9878029	2465.181373	310.8667772	1565.267696	172.437236	1447.105282	-3.069385153	2.80E-06	0.000972657	LOC101055512	NC_015448.3	51951364	51954018	-	1613	protein_coding	Hop-interacting protein THI012	-
101248695	34.52375474	95.86092268	43.38852511	258.2971609	213.2807662	277.1151661	57.92440084	249.5643644	-2.098381161	3.43E-06	0.00116963	CHRDi	NC_015444.3	66802719	66804740	-	803	protein_coding	inducible plastid-lipid associated protein	Ribonuc_L-PSP
101255248	865.4748171	2368.636253	1285.511186	44820.02625	1786.729438	26780.58285	1506.540752	24462.44618	-4.021170962	3.47E-06	0.00116963	LOC101255248	NC_015438.3	95951006	95953084	-	964	protein_coding	CCG-binding protein 1	-
101247461	1.190474301	0	0	132.0933364	3.018124051	83.35104607	0.396824767	72.82083549	-7.645983398	3.62E-06	0.001202366	LOC101247461	NC_015446.3	65026577	65027534	+	958	protein_coding	ethylene response factor C.3	AP2
543954	36.90470334	29.62973974	15.13553202	185.9403015	77.46518397	168.8670544	27.22332503	144.0908466	-2.408946915	3.69E-06	0.001205386	LOC543954	NC_015446.3	69557951	69559340	+	541	protein_coding	wound-induced proteinase inhibitor 1	-
101253895	51.19039496	43.57314667	77.69573101	1548.100248	74.44705992	848.6651963	57.48642422	823.7375013	-3.841287975	3.77E-06	0.001215052	LOC101253895	NC_015442.3	4827061	4832618	-	4384	protein_coding	WPP domain-interacting tail-anchored protein 2%2C transcript variant X1	-
543839	296.428101	426.1453745	437.921393	1387.400711	759.5612194	1247.018248	386.8316228	1131.326726	-1.547544832	4.12E-06	0.001308786	FUL1	NC_015443.3	43291464	43299544	-	1114	protein_coding	TDR4 transcription factor%2C transcript variant X2	K-box
101261071	3.571422904	0.871462933	3.027106403	238.104549	3.018124051	124.4853285	2.489997414	121.8693339	-5.639733299	4.33E-06	0.001355156	LOC101261071	NC_015447.3	2546658	2549591	+	1309	protein_coding	expansin-B3	-
101255675	7.142845808	5.228777601	5.045177339	1238.480198	7.042289452	715.5200188	5.805600249	653.6808355	-6.817781913	4.38E-06	0.001355156	LOC101255675	NC_015449.3	67765562	67769048	-	1627	protein_coding	histidine-rich glycoprotein-like	-
101268204	648.8084942	386.9295425	756.7766008	205.2915546	192.1538979	229.485997	597.5048792	208.9771498	1.515234657	4.79E-06	0.001448461	LOC101268204	NC_015444.3	66585121	66595524	+	1554	protein_coding	uncharacterized LOC101268204	Cu_bind_like
101252678	66.66656088	85.40336748	79.71380195	224.6428077	157.948492	206.7538935	77.26124344	196.4483977	-1.343515217	4.81E-06	0.001448461	LOC101252678	NC_015441.3	4233071	4233791	-	721	protein_coding	monothiol glutaredoxin-S1-like	-
101257929	427.3802742	284.0969163	632.6652383	3512.673116	993.968854	2434.500034	448.0474763	2313.714001	-2.36880725	4.93E-06	0.001462774	LOC101257929	NC_015440.3	956568	959959	+	955	protein_coding	dormancy-associated protein 1%2C transcript variant X2	-
novel.305	79.76177819	41.83022081	42.37948964	2.524076491	11.06645485	6.494886707	54.65716288	6.69513935	3.045171587	5.05E-06	0.001478885	-	NC_015446.3	29239421	29241656	+	2236	-	-	-
101244795	1255.950388	775.6020108	827.4090835	328.1299438	355.1325966	434.0749282	952.9871608	372.4458229	1.355404338	5.15E-06	0.001490262	LOC101244795	NC_015445.3	62943767	62944448	-	682	protein_coding	14 kDa proline-rich protein DC2.15-like	-
101259185	13.09521732	30.50120267	20.18070935	786.6705063	19.11478565	526.0858232	21.25904311	443.9570384	-4.380238765	5.36E-06	0.001502969	LOC101259185	NC_015438.3	1257852	1258839	-	988	protein_coding	UDP-glycosyltransferase 92A1	UDPGT
101253070	17.85711452	27.01535094	18.16263842	454.3337684	30.18124051	344.2289954	21.01170129	276.2480014	-3.714000779	5.38E-06	0.001502969	LOC101253070	NW_020442482.1	1146209	1151045	-	4748	lncRNA	uncharacterized LOC101253070	-
104649172	3.571422904	4.357314667	1.009035468	201.9261193	5.030206751	116.9079607	2.97925768	107.9547622	-5.175381699	5.45E-06	0.001502969	LOC104649172	NC_015446.3	23805131	23807298	-	569	lncRNA	uncharacterized LOC104649172	-
101251878	19.04758882	48.80192428	21.18974482	830.4211655	41.24769536	526.0858232	29.67975264	465.918228	-3.968363094	5.46E-06	0.001502969	LOC101251878	NC_015441.3	58890328	58892216	+	1800	protein_coding	cytochrome P450 71A1-like	p450
101253392	1.190474301	0.871462933	1.009035468	47.1160945	16.0966616	27.06202794	1.023657568	30.09159468	-4.899776596	5.73E-06	0.001552776	LOC101253392	NC_015444.3	19291660	19293080	-	1184	lncRNA	uncharacterized LOC101253392	-
101256813	301.1899982	231.8091403	245.1956187	77.40501239	123.7430861	100.670744	259.3982524	100.6062808	1.367855614	5.78E-06	0.001552776	LOC101256813	NC_015447.3	413643	419283	-	1694	protein_coding	glyceraldehyde-3-phosphate dehydrogenase GAPCP1%2C chloroplastic	-
101266112	20.23806312	6.971703468	32.28913497	819.4835007	21.12686835	523.920861	19.83296719	454.8437433	-4.522649606	5.97E-06	0.001585122	LOC101266112	NC_015440.3	65086341	65087515	+	1175	protein_coding	(-)-isopiperitenol/(-)-carveol dehydrogenase%2C mitochondrial	-
104645401	34.52375474	88.88921922	77.69573101	1.682717661	12.0724962	6.494886707	67.03623499	6.750033523	3.334741423	6.20E-06	0.001614405	LOC104645401	NC_015446.3	13717724	13723064	-	3840	protein_coding	uncharacterized LOC104645401%2C transcript variant X3	Peptidase_C48
101245111	180.9520938	138.5626064	225.0149093	54.68832397	74.44705992	63.86638595	181.5098698	64.33392328	1.497438137	6.32E-06	0.001614405	LOC101245111	NC_015439.3	55327891	55328915	+	798	protein_coding	mavicyanin	Cu_bind_like
543803	54136.81885	37363.97327	48083.56714	8919.24496	21058.45754	11777.39456	46528.11976	13918.36569	1.741121459	6.33E-06	0.001614405	ca2	NC_015439.3	50071765	50075360	+	1576	protein_coding	carbonic anhydrase%2C transcript variant 2	-
101254673	161.904505	102.8326262	124.1113625	18.50989427	47.28394346	22.73210347	129.6161646	29.50864707	2.137479099	6.41E-06	0.001614405	LOC101254673	NC_015440.3	58875537	58880083	-	1731	protein_coding	protein trichome birefringence-like 33	-
101255793	302.3804725	102.8326262	564.0508264	38.70250619	34.20540591	64.94886707	323.087975	45.95225972	2.815345479	6.44E-06	0.001614405	LOC101255793	NC_015442.3	60674392	60677876	-	1705	protein_coding	probable polygalacturonase	-
101258429	2110.710936	2229.202184	3122.964773	49442.45166	2686.130405	35095.12032	2487.625964	29074.56746	-3.546915557	7.11E-06	0.001763873	LOC101258429	NC_015439.3	43281429	43282458	+	719	protein_coding	auxin repressed/dormancy associated protein	-
101261316	3066.6618	786.059566	2954.455849	41.22658268	395.3742506	188.3517145	2269.059072	208.3175159	3.445831628	7.20E-06	0.001765905	LOC101261316	NC_015441.3	1901769	1904805	-	1682	protein_coding	polygalacturonase At1g48100	-
104646221	40.47612625	23.5294992	36.32527684	5.048152982	5.030206751	3.247443353	33.4436341	4.441934362	2.895344034	7.33E-06	0.00177251	LOC104646221	NC_015440.3	10199145	10199851	+	532	lncRNA	uncharacterized LOC104646221	-
112941536	214.2853742	108.9328667	193.7348098	3839.120343	160.966616	3458.527171	172.3176836	2486.20471	-3.851319153	7.38E-06	0.00177251	LOC112941536	NC_015442.3	6839424	6841044	+	751	protein_coding	uncharacterized LOC112941536	-
101264084	79.76177819	89.76068215	83.74994382	26.08212374	34.20540591	29.22699018	84.42413472	29.83817328	1.505505844	7.79E-06	0.001849292	LOC101264084	NC_015439.3	43063254	43067661	-	1344	protein_coding	NAC domain-containing protein 73%2C transcript variant X1	NAM
101254622	477.3801948	222.223048	217.951661	94.23218899	65.39268776	85.5160083	305.8516346	81.71362835	1.901488309	7.88E-06	0.001853064	p69c	NC_015445.3	63435446	63437862	+	2417	protein_coding	serine protease	Peptidase_S8
101243853	140.4759676	80.17458988	94.84933396	1891.37465	131.7914169	1393.153199	105.1666305	1138.773089	-3.437813568	8.10E-06	0.001884747	LOC101243853	NC_015439.3	42928463	42929935	-	1386	protein_coding	phospholipase A1-II 1	Lipase_3
101247781	10.71426871	5.228777601	4.036141871	77.40501239	24.14499241	71.44375377	6.659729395	57.66458619	-3.138671228	8.83E-06	0.00203279	LOC101247781	NC_015448.3	4812183	4815863	-	2962	pseudogene	-	Pkinase
101252840	44.04754915	43.57314667	80.72283742	5.889511812	13.07853755	10.82481118	56.11451108	9.930953514	2.51249524	8.97E-06	0.002043794	LOC101252840	NC_015448.3	24210870	24212673	-	1142	protein_coding	glucuronoxylan 4-O-methyltransferase 3%2C transcript variant X1	-
101262200	315.4756899	616.9957569	508.5538757	4842.020068	876.262016	3132.700355	480.3417742	2950.32748	-2.618406667	9.46E-06	0.002134821	LOC101262200	NC_015440.3	63409803	63414481	+	1623	protein_coding	SNF1-related protein kinase regulatory subunit gamma-1	CBS
101249680	9.523794411	6.971703468	16.14456748	169.9544837	28.16915781	110.413074	10.88002179	102.8455718	-3.245119886	9.84E-06	0.002198216	LOC101249680	NC_015446.3	71996497	71998832	-	2336	protein_coding	probable polyamine transporter At1g31830	-
101246713	2411.900935	973.4240967	1623.538068	366.83245	605.6368928	470.8792862	1669.621033	481.1162097	1.795039864	1.02E-05	0.002260154	LOC101246713	NC_015442.3	159150	162495	+	1824	protein_coding	polygalacturonase At1g48100-like	-
101248749	92.85699551	58.38801654	59.53309259	21.87532959	10.0604135	15.15473565	70.25936821	15.69682625	2.147650591	1.07E-05	0.002348412	LOC101248749	NC_015449.3	5801418	5804718	-	1725	protein_coding	E3 ubiquitin-protein ligase At4g11680	-
101259492	42.85707485	26.143888	48.43370245	8.413588303	4.024165401	3.247443353	39.14488843	5.228399019	2.870528448	1.17E-05	0.002545536	LOC101259492	NC_015438.3	92142223	92143605	+	1301	protein_coding	WEB family protein At1g75720	-
543979	16.66664022	94.98945975	41.37045418	225.4841665	496.984427	302.0122319	51.00885138	341.4936085	-2.735045303	1.23E-05	0.002598374	NP24	NC_015445.3	64002821	64003808	+	988	protein_coding	protein NP24	Thaumatin
101252649	35.71422904	94.11799682	20.18070935	4.206794151	4.024165401	5.412405589	50.00431174	4.54778838	3.468607993	1.24E-05	0.002598374	LOC101252649	NC_015439.3	46218617	46221345	-	2179	protein_coding	beta-glucuronosyltransferase GlcAT14A-like	-
101257930	99.99984131	214.3798816	153.3733911	3243.438291	176.0572363	2037.229464	155.9177047	1818.90833	-3.5435295	1.24E-05	0.002598374	LOC101257930	NC_015449.3	754821	762465	-	2421	protein_coding	zinc finger protein CONSTANS-LIKE 9-like%2C transcript variant X2	CCT
543625	208.3330027	51.41631308	188.6896325	28.60620023	27.16311646	18.402179	149.4796494	24.7238319	2.590508993	1.25E-05	0.002598374	EXPA10	NC_015440.3	66971758	66973672	+	1192	protein_coding	expansin	-
101265836	1583.330821	1442.271155	1567.032081	2731.892122	2380.293835	2566.56273	1530.878019	2559.582896	-0.741861301	1.27E-05	0.002598374	LOC101265836	NC_015443.3	48539126	48542289	-	877	protein_coding	uncharacterized LOC101265836	-
543867	367.8565591	702.3991244	692.1983308	3266.154979	1222.340241	2404.190563	587.4846715	2297.561927	-1.96704911	1.27E-05	0.002598374	ERF4	NC_015442.3	63220062	63220920	-	859	protein_coding	ethylene response factor 4	AP2
101263460	366.6660848	285.8398422	353.1624137	102.6457773	145.8759958	164.5371299	335.2227802	137.686301	1.285945606	1.28E-05	0.002598374	LOC101263460	NC_015438.3	79389028	79390627	+	1062	protein_coding	membrane protein PM19L	-
101264678	46.42849775	13.94340694	49.44273792	1523.700842	22.1329097	965.573157	36.60488087	837.1356361	-4.517686282	1.31E-05	0.00263856	LOC101264678	NC_015438.3	94008522	94020923	+	1111	protein_coding	MADS-box transcription factor 23-like	K-box
101249201	66.66656088	47.05899841	27.24395763	3.365435321	8.048330802	8.659848942	46.98983897	6.691205022	2.830095227	1.39E-05	0.002758114	LOC101249201	NC_015446.3	385875	387802	-	1500	protein_coding	trihelix transcription factor GT-3b	-
101247017	916.6652121	798.2600471	801.1741614	279.3311317	450.7065249	391.8581646	838.6998068	373.9652737	1.166100666	1.40E-05	0.002758114	LOC101247017	NC_015442.3	4377607	4382439	-	1998	protein_coding	prolycopene isomerase%2C chloroplastic	Amino_oxidase
101245260	4252.374204	3686.288209	4122.918921	6577.743335	6565.425852	6442.927613	4020.527111	6528.698933	-0.699559586	1.41E-05	0.002758114	LOC101245260	NC_015443.3	46390544	46394726	+	1284	protein_coding	uncharacterized RNA-binding protein C1827.05c%2C transcript variant X2	RRM_1
101248484	29461.85801	28502.93817	30989.49728	64989.92149	46914.72629	55139.42318	29651.43115	55681.35698	-0.909102744	1.48E-05	0.002879123	LOC101248484	NC_015442.3	65771415	65775717	-	1687	protein_coding	dnaJ protein homolog	DnaJ_C
101262912	2178.567971	1572.119132	1928.266779	14289.63837	3157.963798	9676.298712	1892.984627	9041.300295	-2.255958507	1.54E-05	0.002938751	LOC101262912	NC_015441.3	58155955	58160864	+	1891	protein_coding	serine decarboxylase%2C transcript variant X1	-
101257896	119.0474301	173.4211238	141.2649655	2036.929728	193.1599392	1323.874407	144.5778398	1184.654691	-3.034122701	1.54E-05	0.002938751	sbt4b	NC_015438.3	82577803	82580415	+	2613	protein_coding	subtilisin-like protease 4B	Peptidase_S8
101246558	1.190474301	3.485851734	5.045177339	32.81299438	23.13895106	31.39195241	3.240501125	29.11463262	-3.136327341	1.57E-05	0.002977465	LOC101246558	NC_015445.3	63052842	63055150	+	1877	protein_coding	flavonoid 3'-monooxygenase-like	p450
101259430	69.04750948	37.47290614	106.9577596	1459.757571	87.52559747	979.6454116	71.15939173	842.3095265	-3.566166029	1.59E-05	0.002983404	LOC101259430	NC_015441.3	728659	730273	+	1615	protein_coding	AP2/ERF and B3 domain-containing transcription factor RAV1	B3
101251432	124.9998016	289.3256939	192.7257743	5034.69124	178.069319	3115.380657	202.3504233	2776.047072	-3.777593584	1.60E-05	0.002983404	LOC101251432	NC_015439.3	52579699	52585491	-	1995	protein_coding	serine/threonine-protein kinase SRK2I%2C transcript variant X2	Pkinase
101250582	70.23798378	74.94581228	71.64151821	975.9762431	97.58601097	671.138293	72.27510476	581.566849	-3.008424239	1.61E-05	0.002983404	LOC101250582	NC_015449.3	64522547	64527112	-	2267	protein_coding	probable rhamnogalacturonate lyase B%2C transcript variant X1	-
101256908	28.57138323	65.35972001	34.3072059	8782.944829	22.1329097	5142.86779	42.74610305	4649.315177	-6.764243603	1.64E-05	0.003009254	LOC101256908	NC_015438.3	216685	220379	+	2201	protein_coding	adagio protein 3	-
101250945	667.8560831	176.9069755	762.8308136	51.32288865	133.8034996	80.10360271	535.864624	88.40999698	2.600376306	1.67E-05	0.003036718	LOC101250945	NC_015447.3	64074402	64078841	+	2061	protein_coding	WRKY transcription factor 44%2C transcript variant X2	WRKY
101246771	34.52375474	58.38801654	47.42466698	175.0026367	103.6222591	172.1144977	46.77881276	150.2464645	-1.67682054	1.68E-05	0.003036718	LOC101246771	NC_015438.3	97886950	97888637	-	1688	protein_coding	probable polyamine transporter At1g31830	-
101257238	179.7616195	149.8916246	144.2920719	984.3898314	270.6251232	767.4791125	157.981772	674.164689	-2.094180264	1.72E-05	0.003085249	LOC101257238	NC_015449.3	18311	21387	+	2300	transcribed_pseudogene	calcium-dependent protein kinase 2-like	Pkinase
101252275	59.52371507	93.24653388	100.9035468	1150.97888	119.7189207	772.8915181	84.55793191	681.1964395	-3.009202069	1.83E-05	0.003255035	LOC101252275	NC_015441.3	3090761	3094354	-	1694	protein_coding	protein DETOXIFICATION 16%2C transcript variant X1	MatE
101261937	232.1424888	285.8398422	275.4666827	1032.347285	462.7790211	823.7681306	264.4830045	772.9648122	-1.546932579	1.87E-05	0.003272189	LOC101261937	NC_015445.3	2834477	2836327	+	647	protein_coding	mitochondrial pyruvate carrier 1%2C transcript variant X1	-
101263123	266.6662435	388.6724683	178.5992778	8054.328082	184.1055671	4872.247511	277.9793299	4370.227053	-3.974509334	1.88E-05	0.003272189	LOC101263123	NC_015443.3	44380825	44384291	-	1429	protein_coding	BTB/POZ and TAZ domain-containing protein 1-like	zf-TAZ
543553	163.0949793	121.1333478	136.2197881	57.21240046	56.33831561	63.86638595	140.1493717	59.13903401	1.243253977	1.89E-05	0.003272189	20ox-1	NC_015440.3	1408571	1410242	+	1349	protein_coding	gibberellin 20-oxidase-1	2OG-FeII_Oxy
101248444	14.28569162	6.971703468	21.18974482	464.4300743	13.07853755	292.2699018	14.14904664	256.5928379	-4.184472725	1.91E-05	0.003282259	LOC101248444	NC_015448.3	1647721	1650107	-	1864	protein_coding	serine/threonine-protein kinase D6PKL2-like	Pkinase
543996	2246.425007	792.1598065	1695.179586	418.1553387	519.1173367	448.1471828	1577.921466	461.8066194	1.772415287	1.93E-05	0.003300606	Cel2	NC_015446.3	3596824	3602119	+	1779	protein_coding	endo-1%2C4-beta-glucanase precursor	-
101254090	42.85707485	66.23118294	51.46080885	1256.148734	49.29602616	726.34483	53.51635555	677.2631966	-3.660701135	1.95E-05	0.003300606	LOC101254090	NC_015442.3	30243069	30246467	+	1860	protein_coding	zinc finger protein CONSTANS-LIKE 14-like	CCT
100191121	119.0474301	133.3338288	108.9758305	1713.847937	157.948492	1015.367288	120.4523632	962.3879059	-2.99814524	1.97E-05	0.003318567	LOC100191121	NC_015439.3	51105222	51108066	-	1826	protein_coding	probable WRKY transcription factor 3	WRKY
104649135	0	0	0	49.64017099	2.0120827	42.21676359	0	31.28967243	-7.389189678	1.99E-05	0.003332937	LOC104649135	NC_015446.3	2181170	2181649	-	480	protein_coding	uncharacterized LOC104649135	-
101257682	78.57130389	49.67338721	49.44273792	18.50989427	13.07853755	11.9072923	59.22914301	14.4985747	2.014935886	2.05E-05	0.003388374	LOC101257682	NC_015444.3	57006589	57009557	-	1389	protein_coding	probable pectinesterase 8	-
100527969	44.04754915	15.6863328	48.43370245	5.048152982	3.018124051	2.164962236	36.05586147	3.410413089	3.371392397	2.06E-05	0.003388374	PIN5	NC_015438.3	77478979	77481673	+	1077	protein_coding	auxin efflux facilitator SlPIN5	-
101268227	138.095019	155.9918651	210.8884128	19099.68681	129.7793342	12116.21115	168.3250989	10448.5591	-5.955864147	2.09E-05	0.003410895	LOC101268227	NC_015446.3	71737250	71738075	+	568	protein_coding	light-regulated protein 1%2C chloroplastic	-
112942183	17.85711452	20.04364747	19.17167389	419.8380563	21.12686835	261.9604305	19.02414529	234.3084517	-3.622153559	2.11E-05	0.003410895	LOC112942183	NC_015438.3	90915858	90918432	+	2324	pseudogene	-	-
101265208	7.142845808	8.714629335	13.11746108	258.2971609	10.0604135	204.5889313	9.658312074	157.6488352	-4.026906602	2.12E-05	0.003410895	LOC101265208	NC_015440.3	7544272	7545241	-	648	protein_coding	nudix hydrolase 1	NUDIX
101257181	619.0466367	491.5050945	469.2014925	254.0903667	286.7217848	267.3728361	526.5844079	269.3949959	0.96633635	2.26E-05	0.003619656	LOC101257181	NC_015443.3	43448969	43454689	-	2380	protein_coding	heparanase-like protein 2	-
101255920	11.90474301	78.43166401	4.036141871	0	0	0	31.4575163	0	7.46391932	2.30E-05	0.003651754	LOC101255920	NC_015446.3	67751199	67752671	-	1473	protein_coding	2-hydroxyisoflavanone dehydratase-like	Abhydrolase_3
101255874	1320.236	584.7516284	2014.034794	347.4811969	331.9936456	349.641401	1306.340807	343.0387478	1.928887145	2.33E-05	0.003651754	LOC101255874	NC_015440.3	71168817	71184330	+	1699	protein_coding	protein HOTHEAD	-
101255510	322.6185357	691.9415692	899.0506017	3584.188617	1513.086191	2776.564067	637.8702355	2624.612958	-2.040378331	2.33E-05	0.003651754	LOC101255510	NC_015444.3	57233967	57237288	+	2298	protein_coding	cellulose synthase-like protein G2	-
101247504	34.52375474	22.65803627	12.10842561	587.2684635	25.15103376	353.9713255	23.09673887	322.1302743	-3.805380703	2.36E-05	0.003651754	LOC101247504	NC_015449.3	65332251	65335019	+	1486	protein_coding	B-box zinc finger protein 20	zf-B_box
101268544	66.66656088	30.50120267	17.15360295	0.84135883	5.030206751	1.082481118	38.10712217	2.318015566	4.052439227	2.36E-05	0.003651754	LOC101268544	NC_015439.3	36524776	36527120	-	2081	protein_coding	probable indole-3-acetic acid-amido synthetase GH3.1	-
101250846	5196.420325	3206.983595	4087.60268	1259.514169	2092.566008	1621.556714	4163.668867	1657.878964	1.328545441	2.44E-05	0.003747022	LOC101250846	NC_015447.3	55980533	55990398	-	1710	protein_coding	triosephosphate isomerase%2C chloroplastic%2C transcript variant X2	-
101252390	26.19043463	26.143888	31.2800995	418.1553387	44.26581941	219.7436669	27.87147404	227.388275	-3.029038061	2.50E-05	0.003782056	LOC101252390	NC_015442.3	407839	410995	+	2152	protein_coding	polygalacturonase-1 non-catalytic subunit beta-like	-
101265878	341.6661245	581.2657766	634.6833092	4567.73709	838.0324447	3300.484928	519.2050701	2902.084821	-2.482480455	2.51E-05	0.003782056	LOC101265878	NC_015447.3	63624157	63627461	+	1337	protein_coding	F-box protein PP2-A15	-
101261419	66.66656088	51.41631308	113.0119724	17.66853544	21.12686835	18.402179	77.03161545	19.06586093	2.014858082	2.51E-05	0.003782056	LOC101261419	NC_015443.3	46819282	46820379	+	1098	protein_coding	fasciclin-like arabinogalactan protein 11	-
104648009	4.761897205	1.742925867	6.054212806	185.9403015	3.018124051	168.8670544	4.186345293	119.27516	-4.844387242	2.53E-05	0.003785939	LOC104648009	NC_015443.3	46976682	46978803	-	973	protein_coding	protein NRT1/ PTR FAMILY 2.3-like	-
101266973	121.4283787	67.97410881	82.74090835	6.730870642	27.16311646	17.31969788	90.7144653	17.07122833	2.418626054	2.67E-05	0.003943384	LOC101266973	NC_015446.3	67468607	67470598	-	1882	protein_coding	probable pectinesterase/pectinesterase inhibitor 7	-
novel.77	0	0	0	48.79881216	2.0120827	36.804358	0	29.20508429	-7.290066637	2.67E-05	0.003943384	-	NC_015439.3	16664107	16677096	-	531	-	-	-
543983	27.38090893	40.08729494	21.18974482	54.68832397	337.0238523	217.5787047	29.55264956	203.0969603	-2.77673078	2.76E-05	0.004020232	LOC543983	NC_015446.3	2123950	2128035	+	2070	protein_coding	threonine dehydratase biosynthetic%2C chloroplastic	PALP
104645916	27.38090893	20.9151104	12.10842561	149.7618718	44.26581941	172.1144977	20.13481498	122.0473963	-2.604432641	2.76E-05	0.004020232	MIR167b	NC_015439.3	39385520	39385816	-	297	miRNA	microRNA MIR167b	-
101256302	195.2377854	222.223048	227.0329802	93.39083016	118.7128793	98.50578172	214.8312712	103.5364971	1.055395384	2.80E-05	0.004049565	LOC101256302	NC_015444.3	46610	52412	-	2502	protein_coding	DNA replication licensing factor MCM5	MCM
101268738	98.80936701	20.04364747	112.0029369	3.365435321	12.0724962	7.577367824	76.9519838	7.671766449	3.335496662	2.86E-05	0.004103685	LOC101268738	NC_015439.3	39575271	39602241	-	2207	protein_coding	protein PHLOEM PROTEIN 2-LIKE A9%2C transcript variant X2	-
101261413	858.3319713	335.5132294	547.906259	111.0593656	213.2807662	155.877281	580.5838199	160.0724709	1.858933854	2.92E-05	0.004148815	LOC101261413	NC_015442.3	66102421	66107866	-	2150	protein_coding	probable methylenetetrahydrofolate reductase	-
101264947	586.9038306	822.6610092	672.0176215	1975.510534	1191.152959	1733.05227	693.8608204	1633.238587	-1.234573587	2.94E-05	0.004148815	LOC101264947	NC_015444.3	63616070	63637280	-	3530	protein_coding	cytochrome P450 CYP72A219%2C transcript variant X2	p450
101250999	96.42841841	95.86092268	99.8945113	195.1952486	178.069319	213.2487802	97.39461747	195.5044493	-1.004897573	2.95E-05	0.004148815	LOC101250999	NC_015443.3	34759897	34764879	-	1420	protein_coding	gibberellin 2-beta-dioxygenase 3	-
101263275	232.1424888	781.7022513	488.3731664	2077.314952	1726.366957	1716.815053	500.7393022	1840.165654	-1.876608479	2.98E-05	0.004148815	LOC101263275	NC_015448.3	47535419	47538608	-	1978	protein_coding	transcription factor bHLH81	HLH
101251967	1590.473667	1616.563742	1329.908746	19889.72275	1782.705273	12271.00595	1512.315385	11314.47799	-2.903354572	2.99E-05	0.004148815	LOC101251967	NC_015440.3	67467728	67469893	+	1413	protein_coding	uncharacterized LOC101251967	-
101248670	1414.28347	1807.414124	1626.565174	2743.671146	2814.903698	2802.543614	1616.087589	2787.039486	-0.785757137	3.00E-05	0.004148815	LOC101248670	NC_015441.3	62386505	62389971	+	2813	protein_coding	G-type lectin S-receptor-like serine/threonine-protein kinase At4g27290%2C transcript variant X1	Pkinase_Tyr
101257882	14.28569162	18.3007216	35.31624137	263.3453139	53.32019156	145.0524698	22.6342182	153.9059917	-2.764310355	3.02E-05	0.004156949	LOC101257882	NC_015445.3	52734369	52736546	+	1947	protein_coding	acyl-lipid (9-3)-desaturase%2C transcript variant X1	-
112940915	52.38086926	15.6863328	44.39756058	4.206794151	3.018124051	5.412405589	37.48825421	4.212441264	3.151979849	3.14E-05	0.0042995	LOC112940915	NC_015439.3	32626701	32637839	-	7327	lncRNA	uncharacterized LOC112940915%2C transcript variant X1	-
100037513	107.1426871	122.0048107	116.0390788	2659.535263	80.48330802	1573.927545	115.0621922	1437.982039	-3.643484776	3.22E-05	0.004378476	TCP3	NC_015449.3	4949971	4951992	-	1941	protein_coding	TCP transcription factor 3	TCP
101254908	60.71418937	223.094511	5.045177339	0	5.030206751	1.082481118	96.28462589	2.037562623	5.584861579	3.24E-05	0.004383304	LOC101254908	NC_015443.3	40690704	40692562	-	1859	protein_coding	berberine bridge enzyme-like 28	FAD_binding_4
109119044	20.23806312	68.84557175	12.10842561	249.8835726	193.1599392	181.8568278	33.73068683	208.3001132	-2.616653068	3.31E-05	0.004425018	LOC109119044	NC_015449.3	62306965	62317534	+	1043	lncRNA	uncharacterized LOC109119044%2C transcript variant X2	-
101245352	52.38086926	54.03070188	42.37948964	415.6312622	73.44101857	428.6625226	49.59702026	305.9116011	-2.624872917	3.31E-05	0.004425018	LOC101245352	NC_015441.3	52440439	52442184	-	573	lncRNA	uncharacterized LOC101245352	-
101253568	145.2378648	84.53190455	208.8703418	1232.590686	281.6915781	809.6958761	146.2133704	774.6593802	-2.4064965	3.35E-05	0.004442273	LOC101253568	NC_015449.3	59926326	59930190	-	3354	pseudogene	-	NB-ARC
101267134	78.57130389	15.6863328	139.2468945	7011.043133	155.9364093	4897.144577	77.83484375	4021.374706	-5.69163983	3.37E-05	0.004442273	LOC101267134	NC_015444.3	64580260	64581322	-	495	lncRNA	uncharacterized LOC101267134	-
101267520	108.3331614	67.10264588	121.0842561	19.3512531	36.21748861	28.14450906	98.84002114	27.90441692	1.828188824	3.40E-05	0.004446757	LOC101267520	NC_015441.3	63152953	63155333	+	1773	protein_coding	putative cyclin-A3-1	Cyclin_C
100301941	254.7615005	206.5367152	136.2197881	33.65435321	80.48330802	50.87661253	199.172668	55.00475792	1.859027852	3.41E-05	0.004446757	LOC100301941	NC_015443.3	47997727	48001109	+	1970	protein_coding	PI-phospholipase C PLC6%2C transcript variant X2	PI-PLC-X
101250292	45.23802345	41.83022081	56.50598619	604.936999	67.40477047	374.5384667	47.85807682	348.9600787	-2.866916472	3.48E-05	0.004517852	LOC101250292	NW_020443766.1	7	2767	-	941	protein_coding	tripeptidyl-peptidase 2-like	Peptidase_S8
101247430	539.2848585	590.8518689	622.5748836	1876.230192	978.8782338	1400.730566	584.2372037	1418.612997	-1.279940154	3.52E-05	0.004533761	LOC101247430	NC_015443.3	1443906	1447680	+	2519	protein_coding	CBL-interacting protein kinase 2	Pkinase
101265357	22.61901173	43.57314667	12.10842561	0.84135883	0	1.082481118	26.10019467	0.641279983	5.348133458	3.54E-05	0.004538366	LOC101265357	NC_015445.3	63842008	63867163	-	3124	protein_coding	protein HAPLESS 2%2C transcript variant X4	-
101258376	128.5712245	172.5496608	110.9939014	1662.525049	177.0632776	1085.728561	137.3715956	975.1056291	-2.82715295	3.75E-05	0.004775892	LOC101258376	NC_015443.3	36953615	36955151	-	1217	protein_coding	chlorophyllase-2%2C chloroplastic	-
101055555	169.0473508	351.1995622	234.0962285	1185.474592	472.8394346	1230.781031	251.4477138	963.0316858	-1.936023765	3.81E-05	0.004826757	LOC101055555	NC_015444.3	2731051	2732593	+	591	protein_coding	IAA35	-
101261467	171.4282994	604.7952758	236.1142994	6366.562269	422.5373671	3951.05608	337.4459582	3580.051905	-3.406714878	3.84E-05	0.004846007	LOC101261467	NC_015438.3	97535149	97539661	-	2109	protein_coding	protein NUCLEAR FUSION DEFECTIVE 4	-
101249548	26.19043463	35.72998027	26.23492216	482.0986098	39.23561266	257.630506	29.38511235	259.6549095	-3.142229609	3.93E-05	0.004926813	LOC101249548	NC_015442.3	4486086	4495145	+	2401	protein_coding	uridine-cytidine kinase C	-
101267898	54.76181786	67.10264588	61.55116353	940.6391723	72.43497722	516.3434932	61.13854242	509.8058809	-3.059502879	4.07E-05	0.005070998	LOC101267898	NC_015443.3	35285687	35286538	-	852	protein_coding	protein EARLY FLOWERING 4	-
104649060	71.42845808	78.43166401	69.62344727	12.62038245	30.18124051	18.402179	73.16118979	20.40126732	1.851497046	4.11E-05	0.005101016	LOC104649060	NC_015438.3	85031805	85035044	+	1707	protein_coding	growth-regulating factor 9	-
101243636	149.999762	153.3774763	259.3221152	39.54386502	79.47726667	50.87661253	187.5664512	56.63258141	1.73061373	4.40E-05	0.005423866	LOC101243636	NC_015438.3	78409498	78415538	+	2479	protein_coding	DNA replication licensing factor MCM7-like protein	MCM
101246400	69.04750948	40.08729494	43.38852511	746.2852825	59.35643966	512.0135687	50.84110984	439.2184303	-3.113222081	4.47E-05	0.005478505	LOC101246400	NC_015439.3	36337290	36339725	-	1925	protein_coding	probable N-acetyltransferase HLS1	Acetyltransf_1
101248567	66.66656088	32.24412854	69.62344727	1812.28692	25.15103376	1051.089165	56.17804556	962.8423732	-4.100392345	4.55E-05	0.005544639	LOC101248567	NC_015440.3	64836448	64844280	-	3445	protein_coding	ABC transporter A family member 7%2C transcript variant X2	ABC_tran
101249073	83.3332011	33.11559147	115.0300433	11.77902362	18.1087443	12.98977341	77.15961196	14.29251378	2.432758538	4.59E-05	0.005564114	LOC101249073	NC_015441.3	64311469	64313272	-	1310	protein_coding	calcium uniporter protein 4%2C mitochondrial	-
101258035	94.04746981	68.84557175	65.5873054	1017.202826	104.6283004	510.9310876	76.16011565	544.2540713	-2.838537263	4.76E-05	0.005740774	LOC101258035	NC_015448.3	55213568	55216921	-	1659	protein_coding	short-chain dehydrogenase/reductase 2b%2C transcript variant X1	adh_short
101249604	1749.997223	2077.567633	2653.76328	4206.794151	4314.911351	4092.861106	2160.442712	4204.855536	-0.960575357	4.91E-05	0.005882371	LOC101249604	NC_015439.3	38693398	38697519	-	2791	protein_coding	chloride channel protein CLC-b	Voltage_CLC
101254087	103.5712642	158.6062539	158.4185684	549.4073162	262.5767924	417.8377115	140.1986955	409.9406067	-1.546487521	4.97E-05	0.005882371	LOC101254087	NC_015442.3	2534572	2535965	+	1394	protein_coding	uncharacterized LOC101254087	-
101243882	44.04754915	20.9151104	38.34334777	2.524076491	7.042289452	5.412405589	34.43533578	4.992923844	2.801317642	4.97E-05	0.005882371	LOC101243882	NC_015441.3	4663188	4665191	+	705	protein_coding	HVA22-like protein e	TB2_DP1_HVA22
101254841	113.0950586	146.4057728	142.2740009	970.9280902	211.2686835	645.1587462	133.9249441	609.1185066	-2.184963231	4.98E-05	0.005882371	LOC101254841	NC_015438.3	89777940	89782503	+	1870	protein_coding	heparan-alpha-glucosaminide N-acetyltransferase	-
101251560	401.1898396	154.2489392	283.5389664	10.09630596	77.46518397	21.64962236	279.6592484	36.4037041	2.943870922	5.04E-05	0.005906964	LOC101251560	NC_015449.3	63930811	63935541	-	2214	protein_coding	low affinity sulfate transporter 3-like	Sulfate_transp
101247510	46.42849775	172.5496608	14.12649655	5.048152982	8.048330802	4.329924471	77.70155171	5.808802752	3.744791812	5.05E-05	0.005906964	LOC101247510	NC_015440.3	64882826	64886238	-	1271	protein_coding	plant cysteine oxidase 2%2C transcript variant X1	-
101258279	94.04746981	46.18753547	49.44273792	15.14445895	14.0845789	17.31969788	63.2259144	15.51624524	2.022551246	5.10E-05	0.005931107	LOC101258279	NC_015444.3	63228483	63230772	-	1438	protein_coding	putative cyclin-D6-1	Cyclin_C
101255788	39.28565195	127.2335883	50.45177339	8644.120622	50.30206751	5096.321102	72.32367121	4596.914597	-5.989270708	5.13E-05	0.005936049	LOC101255788	NC_015441.3	59098860	59140915	-	4323	protein_coding	protein GIGANTEA	-
101267392	841.6653311	642.268182	669.9995506	231.3736783	393.3621679	312.837043	717.9776879	312.5242964	1.200512289	5.22E-05	0.006012885	LOC101267392	NC_015440.3	65969240	65973598	+	1920	protein_coding	enolase 1%2C chloroplastic	-
101257488	12369.02799	13884.14746	12763.28963	21766.7943	19276.75831	20776.06009	13005.48836	20606.53757	-0.663957604	5.38E-05	0.006159576	LOC101257488	NC_015444.3	66543665	66546887	+	876	protein_coding	protein translation factor SUI1 homolog%2C transcript variant X1	SUI1
101250457	469.0468747	182.1357531	406.6412935	107.6939303	118.7128793	105.0006684	352.6079738	110.4691593	1.673007269	5.49E-05	0.006253275	LOC101250457	NC_015438.3	84001789	84004838	-	3050	protein_coding	uncharacterized LOC101250457	-
101256522	170.2378251	291.9400827	270.4215053	3257.741391	273.6432473	2061.044048	244.1998044	1864.142895	-2.932036715	5.52E-05	0.006257807	LOC101256522	NC_015438.3	87073678	87078131	-	2624	protein_coding	uncharacterized LOC101256522%2C transcript variant X2	-
101254657	201.1901569	186.4930678	316.8371369	77.40501239	93.56184557	102.8357062	234.8401205	91.26752138	1.365577064	5.56E-05	0.006270001	LOC101254657	NC_015439.3	40542895	40545482	-	1829	protein_coding	patellin-4	CRAL_TRIO_N
101265909	86.904624	169.935272	71.64151821	1344.491411	154.9303679	890.8819599	109.4938047	796.7679129	-2.862131029	5.59E-05	0.006276335	LOC101265909	NC_015440.3	66003104	66016854	-	3564	protein_coding	uridine-cytidine kinase C%2C transcript variant X8	-
101250719	22.61901173	10.4575552	22.19878029	522.4838336	10.0604135	372.3735045	18.42511574	301.6392505	-4.036838517	5.65E-05	0.006314944	LOC101250719	NC_015445.3	65496471	65501994	+	2457	protein_coding	cellulose synthase-like protein G3	-
101256942	22.61901173	10.4575552	25.22588669	140.5069247	49.29602616	97.4233006	19.43415121	95.74208381	-2.311419673	5.76E-05	0.006400675	LOC101256942	NC_015448.3	50916426	50925764	+	3820	protein_coding	pentatricopeptide repeat-containing protein At5g39680%2C transcript variant X1	-
101248693	408.3326854	378.2149131	524.6984432	10742.46955	221.329097	6287.050332	437.0820139	5750.282991	-3.717687868	5.82E-05	0.00643306	LOC101248693	NC_015444.3	63309101	63313737	+	1458	protein_coding	protein CONSERVED ONLY IN THE GREEN LINEAGE 160%2C chloroplastic%2C transcript variant X2	-
101262460	97.61889271	69.71703468	84.75897929	25.24076491	35.21144726	31.39195241	84.03163556	30.61472153	1.457924486	6.01E-05	0.00657214	LOC101262460	NC_015438.3	96217342	96220596	-	1774	protein_coding	cytochrome c biogenesis protein-like protein%2C transcript variant X1	-
108348021	38.09517764	63.61679414	58.52405713	685.7074467	69.41685317	418.9201926	53.41200964	391.3481641	-2.871760949	6.04E-05	0.00657214	sbt4c	NC_015438.3	82563724	82566478	+	2755	protein_coding	subtilisin-like serine protease family protein	Peptidase_S8
101262078	782.141616	793.0312695	868.7795377	1445.45447	1261.575853	1302.224785	814.6508077	1336.418369	-0.714274492	6.06E-05	0.00657214	LOC101262078	NC_015448.3	55535049	55544986	+	3583	protein_coding	serine/threonine-protein phosphatase BSL3-like%2C transcript variant X2	Metallophos
101244896	886.9033545	208.2796411	753.7494944	60.57783578	170.0209882	114.7429985	616.31083	115.1139408	2.421305715	6.06E-05	0.00657214	LOC101244896	NC_015446.3	2358621	2365394	+	2506	protein_coding	glucomannan 4-beta-mannosyltransferase 9-like%2C transcript variant X2	Glycos_transf_2
101261537	13.09521732	6.100240534	10.09035468	2079.839028	2.0120827	1269.750351	9.761937509	1117.200487	-6.841113713	6.32E-05	0.006752291	LOC101261537	NC_015445.3	1824314	1828388	+	1727	protein_coding	nudix hydrolase 8%2C transcript variant X1	NUDIX
544313	1288.093194	1165.145942	1037.288461	1998.227222	3058.365705	2172.539603	1163.509199	2409.710843	-1.0504532	6.37E-05	0.006752291	LOC544313	NC_015440.3	62031166	62035425	+	1922	protein_coding	glutamate decarboxylase	-
101247980	541.6658071	373.8575985	432.8762156	8802.296082	300.8063637	5366.941382	449.4665404	4823.347943	-3.423895918	6.41E-05	0.006752291	LOC101247980	NC_015439.3	42400963	42403619	-	1844	protein_coding	low-temperature-induced cysteine proteinase-like	Peptidase_C1
101257472	160.7140307	145.5343099	53.47887979	20.19261193	35.21144726	25.97954683	119.9090735	27.12786867	2.146618913	6.44E-05	0.006752291	LOC101257472	NC_015442.3	62813297	62815243	-	1465	protein_coding	F-box protein At5g07610-like	-
101255246	317.8566385	197.8220859	309.7738886	81.61180654	130.7853755	107.1656307	275.150871	106.5209376	1.369695528	6.44E-05	0.006752291	LOC101255246	NC_015438.3	91516131	91518281	+	1719	protein_coding	zinc-finger homeodomain protein 4	ZF-HD_dimer
101257143	304.7614211	167.3208832	221.9878029	103.4871361	86.51955612	77.93864048	231.3567024	89.31511091	1.368487723	6.45E-05	0.006752291	LOC101257143	NC_015440.3	160875	164871	-	1902	protein_coding	aspartic proteinase A1	Asp
101252947	994.0460416	1321.137807	1166.445001	4300.184982	1887.333573	3273.4229	1160.54295	3153.647152	-1.442116417	6.45E-05	0.006752291	LOC101252947	NC_015439.3	46214074	46217696	-	1273	protein_coding	mitochondrial amidoxime reducing component 2	MOSC_N
101247496	233.3329631	375.6005243	305.7377467	2740.30571	419.519243	1826.145646	304.8904114	1661.9902	-2.44622437	6.46E-05	0.006752291	LOC101247496	NC_015440.3	62944263	62948127	+	3595	protein_coding	protein NUCLEAR FUSION DEFECTIVE 4%2C transcript variant X1	-
544018	46.42849775	125.4906624	118.0571497	15.14445895	21.12686835	29.22699018	96.65876997	21.83277249	2.157333568	6.60E-05	0.006832519	PRO1	NC_015449.3	60627909	60628756	+	606	protein_coding	profilin	-
101257053	0	1.742925867	1.009035468	28.60620023	10.0604135	33.55691465	0.917320445	24.07450946	-4.616899416	6.60E-05	0.006832519	LOC101257053	NC_015440.3	59479781	59482644	+	623	pseudogene	-	-
101252574	3.571422904	0	7.063248274	1175.378286	8.048330802	729.5922734	3.544890393	637.6729634	-7.498121037	6.69E-05	0.00688701	LOC101252574	NW_020445090.1	557	1639	-	1083	protein_coding	probable acetyltransferase NATA1-like	Acetyltransf_1
104646474	33.33328044	47.93046134	65.5873054	209.4983487	102.6162177	180.7743467	48.95034906	164.2963044	-1.744143451	6.71E-05	0.00688701	LOC104646474	NC_015438.3	36526796	36533025	+	3928	lncRNA	uncharacterized LOC104646474%2C transcript variant X3	-
101266745	633.3323283	548.1501852	645.7826993	1124.055397	940.6486625	1158.254796	609.0884043	1074.319619	-0.81926283	6.90E-05	0.00701348	LOC101266745	NC_015445.3	63949861	63953112	-	1604	protein_coding	bifunctional UDP-glucose 4-epimerase and UDP-xylose 4-epimerase 1	-
101245156	113.0950586	149.0201616	154.3824266	904.4607426	220.3230557	609.4368693	138.8325489	578.0735559	-2.05752518	6.90E-05	0.00701348	LOC101245156	NC_015441.3	62079031	62083994	-	2662	protein_coding	xylulose kinase 2-like	FGGY_N
101247173	113.0950586	449.6748737	69.62344727	24.39940608	33.19936456	33.55691465	210.7977932	30.38522843	2.797749262	6.97E-05	0.00705494	LOC101247173	NC_015447.3	59603623	59606529	-	2171	protein_coding	pyruvate decarboxylase 1-like	TPP_enzyme_N
101255725	95.23794411	35.72998027	150.3462847	20.19261193	12.0724962	18.402179	93.77140302	16.88909571	2.468802049	7.11E-05	0.00713318	LOC101255725	NC_015446.3	4382326	4384261	+	1936	protein_coding	aspartic proteinase PCS1	-
101253917	92.85699551	83.66044161	74.66862461	1690.28989	58.35039831	955.830827	83.72868724	901.4903718	-3.428868029	7.11E-05	0.00713318	LOC101253917	NC_015444.3	67228188	67231677	-	2345	protein_coding	scarecrow-like protein 21%2C transcript variant X1	GRAS
101252464	80.95225249	99.34677442	69.62344727	582.2203106	143.8639131	337.7341087	83.30749139	354.6061108	-2.089562845	7.19E-05	0.007160005	LOC101252464	NC_015449.3	3547489	3550060	+	1102	protein_coding	tetraspanin-8	Tetraspannin
104648221	197.618734	170.806735	219.969732	1404.227888	301.8124051	851.9126397	196.1317336	852.6509775	-2.120654866	7.20E-05	0.007160005	LOC104648221	NC_015444.3	19282688	19289780	-	874	lncRNA	uncharacterized LOC104648221	-
101255122	16.66664022	74.94581228	13.11746108	5306.450143	22.1329097	3357.856427	34.90997119	2895.479827	-6.372167432	7.31E-05	0.007234085	LOC101255122	NC_015438.3	5310306	5314314	-	2407	protein_coding	protein TWIN LOV 1-like%2C transcript variant X3	-
novel.120	3.571422904	1.742925867	8.072283742	175.8439955	3.018124051	141.8050264	4.462210838	106.8890487	-4.587837214	7.41E-05	0.007303968	-	NC_015440.3	26895463	26914654	-	1229	-	-	-
101245278	151.1902363	325.9271371	174.5631359	1974.669175	327.9694802	1383.410868	217.2268364	1228.683174	-2.499013912	7.49E-05	0.007350753	LOC101245278	NC_015445.3	63799797	63804583	+	4132	protein_coding	probable (S)-N-methylcoclaurine 3'-hydroxylase isozyme 2%2C transcript variant X2	p450
109120650	2.380948603	6.971703468	17.15360295	108.5352891	32.19332321	77.93864048	8.835418341	72.88908426	-3.034594147	7.54E-05	0.007359074	LOC109120650	NC_015438.3	70619857	70622074	-	2034	lncRNA	uncharacterized LOC109120650	-
544278	1901.187459	1982.578174	2209.787674	3387.310651	3067.420077	3324.299513	2031.184436	3259.676747	-0.682351097	7.57E-05	0.007359074	rpb2	NC_015439.3	43573418	43580888	+	4071	protein_coding	RNA polymerase II subunit 2	RNA_pol_Rpb2_6
101260197	51.19039496	36.60144321	44.39756058	1028.981849	24.14499241	632.1689728	44.06313291	561.7652715	-3.673406426	7.88E-05	0.007626637	LOC101260197	NC_015439.3	45042763	45044696	-	1809	protein_coding	pectinesterase	-
104645520	311.904267	198.6935488	196.7619162	86.65995952	94.56788692	111.4955551	235.7865773	97.57446719	1.272506109	7.94E-05	0.007659786	LOC104645520	NC_015439.3	20733351	20744330	+	3223	lncRNA	uncharacterized LOC104645520%2C transcript variant X2	-
101263276	74.99988099	79.30312695	98.88547584	719.3617999	124.7491274	434.0749282	84.39616126	426.0619518	-2.336063575	8.54E-05	0.008196664	LOC101263276	NC_015448.3	50631557	50641392	+	2527	protein_coding	GDP-mannose transporter GONST1%2C transcript variant X1	-
101249184	545.23723	507.1914273	500.481592	1241.004275	817.9116177	980.7278927	517.6367498	1013.214595	-0.969619523	8.60E-05	0.008225624	LOC101249184	NC_015444.3	672801	685191	-	3124	protein_coding	AUGMIN subunit 8%2C transcript variant X6	-
101260141	77.38082959	25.27242507	77.69573101	6608.032253	31.18728186	4074.458927	60.11632856	3571.226154	-5.893167746	8.86E-05	0.008440167	LOC101260141	NC_015443.3	1863549	1868658	-	2363	protein_coding	transcription factor PIF1%2C transcript variant X5	HLH
101055558	769.0463987	1122.444258	943.4481623	1603.629931	2344.076346	1959.290823	944.9796064	1968.999033	-1.058396998	9.31E-05	0.008825307	SlArf/Xyl1	NC_015448.3	32265358	32274061	-	3357	protein_coding	SlArf/Xyl1 protein	Glyco_hydro_3_C
112940036	23.80948603	3.485851734	14.12649655	426.568927	10.0604135	286.8574962	13.8072781	241.1622789	-4.136521106	9.63E-05	0.009087731	LOC112940036	NC_015445.3	7137602	7142088	-	3622	protein_coding	receptor-like protein 14	-
100301921	1313.093154	1481.486987	1598.312181	4675.43102	2268.623245	3728.06497	1464.297441	3557.373078	-1.280602334	9.85E-05	0.009231388	LOC100301921	NC_015442.3	63804561	63809545	+	2082	protein_coding	PI-phospholipase C PLC3	PI-PLC-X
101249583	514.2848982	1058.827464	681.0989407	3457.984792	1386.324981	2564.397768	751.4037677	2469.56918	-1.716170573	9.86E-05	0.009231388	LOC101249583	NC_015446.3	72003827	72007728	+	1820	protein_coding	selenium-binding protein 2	-
101257020	236.904386	111.5472555	327.936527	41.22658268	82.49539072	47.62916918	225.4627228	57.11704753	1.981431225	0.00010169	0.009481971	LOC101257020	NC_015438.3	95112082	95113539	-	1458	protein_coding	protein IRX15-LIKE	-
101263456	178.5711452	105.447015	196.7619162	55.5296828	63.38060506	62.78390483	160.2600255	60.5647309	1.4029081	0.000103718	0.00963127	LOC101263456	NC_015446.3	50193083	50195031	-	1734	protein_coding	probable glucan endo-1%2C3-beta-glucosidase A6	Glyco_hydro_17
101267743	9301.175717	9258.422205	10196.3034	33575.26548	14957.8228	23732.31603	9585.300441	24088.4681	-1.329462867	0.000105305	0.009738535	LOC101267743	NC_015438.3	92006071	92012125	+	2217	protein_coding	YTH domain-containing family protein 1%2C transcript variant X3	YTH
100736447	511.9039496	463.6182806	496.4454501	1269.610475	782.7001705	956.9133081	490.6558934	1003.074651	-1.032387116	0.000106493	0.009787155	LOC100736447	NC_015444.3	57686534	57694073	-	2643	transcribed_pseudogene	auxin response factor 6 pseudogene	Auxin_resp
101266500	214.2853742	64.48825708	152.3643556	39.54386502	28.16915781	38.96932024	143.7126623	35.56078102	2.011056993	0.000106884	0.009787155	LOC101266500	NC_015440.3	65986926	65988316	-	1174	protein_coding	protein STRICTOSIDINE SYNTHASE-LIKE 11-like	Str_synth
101254719	611.9037909	323.3127483	427.8310383	164.0649719	214.2868076	180.7743467	454.3491925	186.3753754	1.284754438	0.000107132	0.009787155	LOC101254719	NC_015445.3	64400472	64403109	-	2116	protein_coding	cytochrome P450 86A22	p450
101261299	29.76185753	38.34436907	4.036141871	0.84135883	0	0	24.04745616	0.280452943	6.111714354	0.000111141	0.010112505	LOC101261299	NC_015440.3	373669	378233	+	1751	protein_coding	WAT1-related protein At2g39510	DUF6
101261126	36.90470334	113.2901814	81.73187288	270.9175434	256.5405443	228.4035158	77.30891919	251.9538678	-1.697932234	0.000112993	0.010239678	LOC101261126	NC_015443.3	42422481	42424667	-	1414	protein_coding	protein SRG1-like	2OG-FeII_Oxy
101244175	29.76185753	149.0201616	25.22588669	0	8.048330802	2.164962236	68.00263528	3.404431012	4.342126704	0.000113625	0.010255796	LOC101244175	NC_015440.3	66178841	66181105	-	1176	protein_coding	uncharacterized LOC101244175	Usp
101055565	336.9042273	372.1146726	341.0539881	1145.089368	545.2744118	890.8819599	350.024296	860.4152466	-1.29767946	0.000114461	0.010290046	LOC101055565	NC_015438.3	72594090	72596452	-	1025	protein_coding	ERF6	AP2
778235	2695.233818	3751.647929	3257.16649	6345.528298	5691.175918	5437.302654	3234.682746	5824.668957	-0.848376935	0.000114986	0.010296311	EBF2	NC_015445.3	45627613	45631080	-	2941	protein_coding	EIN3-binding F-box protein 2	-
101268337	401813.6481	299832.9225	352324.9143	184574.7761	221074.5686	174714.6174	351323.8283	193454.654	0.860803741	0.000116089	0.010305829	Rbcs-3B	NC_015439.3	49352696	49359480	+	999	protein_coding	ribulose bisphosphate carboxylase small chain 3B%2C chloroplastic-like%2C transcript variant X1	-
104645392	223.8091687	255.3386395	237.1233349	3891.28459	164.9907814	2399.860638	238.7570477	2152.045337	-3.172065045	0.000116413	0.010305829	LOC104645392	NC_015438.3	94012866	94025333	-	2411	lncRNA	uncharacterized LOC104645392%2C transcript variant 1	-
101260407	109.5236357	50.54485014	56.50598619	22.71668842	15.09062025	18.402179	72.19149069	18.73649589	1.935714192	0.000116904	0.010305829	LOC101260407	NC_015440.3	18467471	18469788	+	1734	protein_coding	COBRA-like protein 4%2C transcript variant X1	-
101261904	109.5236357	200.4364747	221.9878029	873.3304658	321.9332321	659.2310007	177.3159711	618.1648995	-1.800507382	0.00011692	0.010305829	LOC101261904	NW_020442883.1	1038	2855	+	1818	protein_coding	zeatin O-glucosyltransferase-like	UDPGT
101263496	2010.711095	2648.375855	2408.567661	25237.39947	2560.375236	14873.29056	2355.88487	14223.68842	-2.593941645	0.000117948	0.010355986	LOC101263496	NC_015449.3	59396164	59399671	+	2278	protein_coding	plastidic ATP/ADP-transporter	-
101254900	358.3327647	208.2796411	367.2889102	106.8525714	128.7732928	143.9699887	311.3004387	126.531951	1.299027283	0.000120677	0.010554549	SP5G	NC_015442.3	64738354	64740327	+	839	protein_coding	protein SELF PRUNING 5G	-
101263113	1073.80782	931.5938759	1071.595667	1750.026367	1607.654078	1584.752356	1025.665787	1647.4776	-0.684297568	0.000123581	0.010766798	LOC101263113	NC_015442.3	773034	774116	+	903	protein_coding	uncharacterized LOC101263113	-
101255331	469.0468747	219.6086592	325.9184561	106.8525714	138.8337063	135.3101397	338.19133	126.9988058	1.41244174	0.000124667	0.010809527	LOC101255331	NC_015446.3	57842488	57847292	-	3084	protein_coding	probable LRR receptor-like serine/threonine-protein kinase At5g48740%2C transcript variant X1	Pkinase
101256418	91.66652121	54.90216481	146.3101428	28.60620023	15.09062025	28.14450906	97.62627628	23.94710985	2.024268835	0.000125029	0.010809527	LOC101256418	NC_015446.3	72142604	72143983	+	702	protein_coding	glycine-rich protein 3 short isoform-like	-
101249814	23.80948603	12.20048107	7.063248274	251.5662903	19.11478565	158.0422432	14.35773846	142.907773	-3.324098803	0.000125579	0.010811197	LOC101249814	NC_015441.3	367899	369634	+	793	protein_coding	uncharacterized LOC101249814	-
101263222	449.9992859	789.5454177	1480.255031	87.50131835	286.7217848	219.7436669	906.5999116	197.9889234	2.19623482	0.000126328	0.010811197	LOC101263222	NC_015443.3	39493105	39496670	-	1473	protein_coding	inositol oxygenase 1	-
101259524	76.19035529	136.8196806	104.9396886	688.2315232	177.0632776	432.9924471	105.9832415	432.762416	-2.02827993	0.000126486	0.010811197	LOC101259524	NC_015440.3	64450809	64455587	+	3909	protein_coding	LRR receptor-like serine/threonine-protein kinase	Pkinase
101247546	444.0469144	249.238399	284.5480019	148.0791541	109.6585072	140.7225453	325.9444384	132.8200689	1.292716751	0.000128824	0.010966526	LOC101247546	NC_015445.3	64648270	64651670	+	1706	protein_coding	probable polygalacturonase	-
101268450	417.8564798	351.1995622	287.5751083	102.6457773	189.1357738	140.7225453	352.2103834	144.1680321	1.289940271	0.000129275	0.010966526	LOC101268450	NC_015440.3	1520065	1523165	-	1944	protein_coding	probable protein phosphatase 2C 75%2C transcript variant X1	PP2C
101243947	240.4758089	179.5213643	216.9426256	105.1698538	103.6222591	113.6605174	212.3132662	107.4842101	0.980508503	0.000129815	0.010971046	LOC101243947	NC_015448.3	547388	548917	+	1530	protein_coding	U-box domain-containing protein 27-like	U-box
101256569	45.23802345	46.18753547	57.51502166	14.30310011	11.06645485	19.48466012	49.6468602	14.95140503	1.737417922	0.000131872	0.011103354	LOC101256569	NC_015449.3	63799456	63802762	-	837	protein_coding	uncharacterized LOC101256569	-
101253781	291.6662038	708.4993649	367.2889102	5839.030282	489.9421376	3692.343093	455.8181597	3340.438504	-2.873183105	0.000132622	0.011115749	LOC101253781	NC_015442.3	3443051	3445358	+	1699	protein_coding	zinc finger protein CONSTANS-LIKE 16-like	CCT
101255377	301.1899982	162.0921056	387.4696196	108.5352891	86.51955612	100.670744	283.5839078	98.57519639	1.522774638	0.000133187	0.011115749	LOC101255377	NC_015440.3	62070241	62074620	+	3019	protein_coding	sucrose synthase 5-like	Glycos_transf_1
104644594	0	6.100240534	5.045177339	99.28034197	10.0604135	76.85615936	3.715139291	62.06563828	-4.027449915	0.000133497	0.011115749	LOC104644594	NC_015448.3	19446831	19466133	-	2539	lncRNA	uncharacterized LOC104644594%2C transcript variant X3	-
101246203	727.3797981	309.3693414	600.3761033	206.1329134	208.2505595	191.5991578	545.7084143	201.9942103	1.432587397	0.00013406	0.011121586	LOC101246203	NC_015448.3	8958548	8967931	-	2405	protein_coding	ABC transporter G family member 25	ABC2_membrane
112942127	0	0	0	8.413588303	10.0604135	16.23721677	0	11.57040619	-5.949056737	0.000136539	0.011285692	LOC112942127	NC_015446.3	7133569	7139031	+	5255	lncRNA	uncharacterized LOC112942127	RVT_1
101247398	335.713753	684.0984028	592.3038195	5247.555025	670.0235392	3336.206805	537.3719918	3084.595123	-2.520843905	0.000137082	0.011289268	LOC101247398	NC_015448.3	53793780	53799364	-	2837	protein_coding	BEL1-like homeodomain protein 1%2C transcript variant X1	POX
101264357	276.1900379	489.7621686	422.785861	4709.926732	392.3561266	3009.297507	396.2460225	2703.860122	-2.77032859	0.000139009	0.01140635	LOC101264357	NC_015438.3	679024	681838	-	943	protein_coding	uncharacterized LOC101264357	-
101258676	8.33332011	2.6143888	6.054212806	236.4218313	2.0120827	135.3101397	5.667307239	124.5813512	-4.471557665	0.000139785	0.01142843	LOC101258676	NC_015444.3	67790958	67795665	+	4708	protein_coding	uncharacterized LOC101258676	NB-ARC
101254402	24.99996033	52.28777601	88.79512116	1071.049791	47.28394346	625.6740861	55.3609525	581.3359402	-3.391260851	0.000140957	0.011482615	LOC101254402	NC_015444.3	57396807	57398558	+	1752	protein_coding	zeatin O-xylosyltransferase	UDPGT
101263714	830.9510624	484.533391	668.9905151	178.368072	345.0721831	228.4035158	661.4916562	250.6145903	1.400419295	0.000143042	0.01161062	LOC101263714	NC_015443.3	44974012	44976384	-	1455	protein_coding	heavy metal-associated isoprenylated plant protein 7	HMA
101251482	16.66664022	68.84557175	13.11746108	0	3.018124051	0	32.87655768	1.00604135	5.063841809	0.000144266	0.011667962	LOC101251482	NC_015443.3	42833419	42835179	+	1252	protein_coding	nudix hydrolase 18%2C mitochondrial-like	NUDIX
101266022	0	0.871462933	0	45.43337684	3.018124051	30.3094713	0.290487644	26.25365739	-6.175477008	0.000145444	0.01172119	LOC101266022	NC_015441.3	56057467	56061147	-	968	protein_coding	glycolipid transfer protein 3	-
778234	746.427387	812.203454	831.4452254	4503.793819	1170.02609	2735.429785	796.6920221	2803.083231	-1.814975871	0.00014864	0.011856975	EBF1	NC_015449.3	2815681	2819423	+	2884	protein_coding	EIN3-binding F-box protein 1	-
101244748	19.04758882	25.27242507	13.11746108	107.6939303	39.23561266	105.0006684	19.14582499	83.97673712	-2.12904625	0.0001489	0.011856975	LOC101244748	NC_015440.3	5058568	5061086	-	1848	protein_coding	thaumatin-like protein 1b	Thaumatin
101260818	0	0	1.009035468	30.28891789	6.036248101	22.73210347	0.336345156	19.68575649	-5.760706079	0.000149137	0.011856975	LOC101260818	NC_015442.3	5130028	5131198	+	1171	protein_coding	cytosolic sulfotransferase 12-like	Sulfotransfer_1
101243808	417.8564798	287.582768	392.5147969	145.5550776	207.2445181	153.7123187	365.9846816	168.8373048	1.115677308	0.00014923	0.011856975	SlSUN23	NC_015445.3	63883657	63887539	+	1820	protein_coding	putative calmodulin binding protein	-
101249132	247.6186547	243.1381584	238.1323704	3128.172131	213.2807662	1827.228127	242.9630612	1722.893675	-2.826132588	0.000152411	0.012067209	LOC101249132	NC_015439.3	52628116	52633216	+	2809	protein_coding	mitogen-activated protein kinase kinase kinase 5%2C transcript variant X1	Pkinase
101259706	677.3798775	1057.084538	870.7976086	1775.267132	1539.243266	1731.969788	868.4206748	1682.160062	-0.953055097	0.000156657	0.012325995	LOC101259706	NC_015448.3	52309861	52313742	-	1678	protein_coding	probable inactive purple acid phosphatase 29	Metallophos
112940356	84.5236754	40.95875787	55.49695072	135.4587717	243.4620068	163.4546488	60.32646133	180.7918091	-1.589735536	0.000156772	0.012325995	LOC112940356	NC_015448.3	32982346	32985436	+	2764	protein_coding	serine/threonine-protein phosphatase 7 long form homolog%2C transcript variant X1	-
101259307	295.2376267	215.2513446	228.0420157	3373.848909	196.1780633	2087.023595	246.1769957	1885.683523	-2.937629893	0.000160398	0.012567257	LOC101259307	NC_015448.3	3182059	3190706	-	2167	protein_coding	uncharacterized LOC101259307%2C transcript variant X1	-
101257970	48.80944636	53.15923894	57.51502166	194.3538898	91.54976287	161.2896865	53.16123565	149.0644464	-1.487729512	0.00016167	0.012623157	LOC101257970	NC_015443.3	3004645	3021028	+	3616	protein_coding	DExH-box ATP-dependent RNA helicase DExH8%2C transcript variant X1	Helicase_C
101261206	36.90470334	89.76068215	105.9487241	742.9198471	125.7551688	452.4771072	77.53803653	440.384041	-2.503948752	0.000163291	0.012672137	LOC101261206	NC_015449.3	63070185	63074253	+	2710	protein_coding	cation/H(+) antiporter 18%2C transcript variant X2	Na_H_Exchanger
101250104	2392.853346	3660.144321	3207.723752	13506.3333	4797.811199	9640.576835	3086.907139	9314.907112	-1.593328528	0.000163421	0.012672137	SlALDH2B7a	NC_015440.3	65653824	65658359	+	1828	protein_coding	aldehyde dehydrogenase family 2 member B7a	Aldedh
101246396	195.2377854	427.8883003	318.8552078	1514.445895	560.3650321	1116.038032	313.9937645	1063.61632	-1.759218586	0.000166782	0.012882857	LOC101246396	NC_015439.3	50256482	50262258	+	2145	protein_coding	alpha-dioxygenase 1-like	An_peroxidase
101264089	3.571422904	0	0	65.62598876	7.042289452	40.05180136	1.190474301	37.57335986	-5.106645762	0.00016728	0.012882857	PMT6	NC_015439.3	35380520	35382904	-	1905	protein_coding	probable polyol transporter 6%2C transcript variant X1	Sugar_tr
101251640	183.3330424	986.4960407	136.2197881	20.19261193	92.55580422	37.88683912	435.3496238	50.21175176	3.118228969	0.000171207	0.0131035	LOC101251640	NC_015448.3	1763948	1765543	-	1596	protein_coding	beta-D-glucosyl crocetin beta-1%2C6-glucosyltransferase	UDPGT
101261986	11.90474301	13.94340694	11.09939014	65.62598876	33.19936456	43.29924471	12.3158467	47.37486601	-1.943684985	0.000171307	0.0131035	LOC101261986	NC_015448.3	34281355	34287279	+	1404	protein_coding	uncharacterized LOC101261986	-
101244897	38.09517764	3.485851734	204.8341999	1.682717661	1.00604135	6.494886707	82.13840977	3.061215239	4.765038196	0.000172437	0.01313859	LOC101244897	NC_015438.3	3901644	3905354	+	1462	protein_coding	linoleate 13S-lipoxygenase 2-1%2C chloroplastic	Lipoxygenase
101257851	80.95225249	55.77362774	60.54212806	25.24076491	25.15103376	19.48466012	65.75600277	23.29215293	1.488440406	0.00017293	0.01313859	LOC101257851	NC_015440.3	67315240	67326084	+	3994	protein_coding	PH%2C RCC1 and FYVE domains-containing protein 1%2C transcript variant X3	FYVE
101261738	60.71418937	16.55779574	45.40659605	0.84135883	8.048330802	1.082481118	40.89286038	3.324056917	3.63140074	0.000176172	0.013339981	LOC101261738	NC_015438.3	1625944	1633071	-	3555	protein_coding	aluminum-activated malate transporter 8-like	-
543774	2719.043304	2878.442069	2920.148644	5057.407929	4182.113893	4326.677028	2839.211339	4522.066283	-0.671527431	0.000178051	0.013437162	app2	NC_015439.3	35503437	35513562	+	2423	protein_coding	Xaa-Pro aminopeptidase 2	Peptidase_M24
101246577	819.0463193	592.5947948	821.3548707	366.83245	439.64007	362.6311744	744.3319949	389.7012315	0.933020626	0.000179995	0.013538653	LOC101246577	NC_015439.3	27318043	27319243	+	872	protein_coding	protein PHLOEM PROTEIN 2-LIKE A9	-
101248405	27.38090893	20.04364747	23.20781576	111.0593656	46.27790211	87.68097054	23.54412405	81.67274608	-1.802186014	0.000181074	0.01357456	LOC101248405	NC_015444.3	2960941	2962584	-	1644	protein_coding	crocetin glucosyltransferase%2C chloroplastic	UDPGT
101257855	620.237111	857.5195265	837.4994382	4147.899033	1113.687775	2812.285944	771.7520253	2691.290917	-1.801992851	0.000187196	0.013976086	LOC101257855	NC_015441.3	62766212	62768344	-	1009	protein_coding	LIM domain-containing protein WLIM1	LIM
101258619	308.3328441	149.8916246	197.7709517	2.524076491	51.30810886	27.06202794	218.6651401	26.96473777	3.024541405	0.000187669	0.013976086	LOC101258619	NC_015439.3	52211605	52215336	-	1905	protein_coding	probable vacuolar amino acid transporter YPQ2	-
101262690	5688.086212	7349.918381	4734.394414	2647.756239	3435.631211	2923.781499	5924.133002	3002.38965	0.980614176	0.000192366	0.014278738	LOC101262690	NC_015449.3	167385	168282	-	724	protein_coding	histone H2A.6	Histone
101265854	3321.423301	866.2341559	1941.38424	663.8321171	418.5132017	604.0244637	2043.013899	562.1232608	1.861371072	0.000194222	0.014369227	LOC101265854	NC_015446.3	685055	685827	+	773	protein_coding	pathogenesis-related leaf protein 4	SCP
101263287	141.6664419	166.4494203	211.8974482	340.7503263	347.0842658	321.496892	173.3377701	336.443828	-0.95542309	0.000195969	0.014425169	LOC101263287	NC_015440.3	2637712	2640701	-	1333	protein_coding	uncharacterized LOC101263287	-
101264777	559.5229216	316.3410449	580.1953939	2222.028671	808.8572456	1620.474233	485.3531201	1550.453383	-1.676240221	0.000196256	0.014425169	LOC101264777	NC_015439.3	49563320	49565782	+	1169	protein_coding	delta(7)-sterol-C5(6)-desaturase	-
101250405	122.618853	84.53190455	129.1565399	1520.335406	89.53768017	960.1607514	112.1024325	856.677946	-2.934568958	0.000197264	0.014433591	LOC101250405	NC_015442.3	4417244	4421319	+	2297	protein_coding	chaperonin 60 subunit beta 4%2C chloroplastic%2C transcript variant X2	-
101259804	2214.282201	1935.519175	2214.832852	4299.343623	3135.830889	3695.590536	2121.544742	3710.255016	-0.806638698	0.00019765	0.014433591	LOC101259804	NC_015439.3	43183123	43188137	+	1208	protein_coding	protein DEHYDRATION-INDUCED 19%2C transcript variant X3	-
101266448	40.47612625	61.87386828	8.072283742	3.365435321	4.024165401	3.247443353	36.80742609	3.545681358	3.378477508	0.000198552	0.014452691	LOC101266448	NC_015446.3	2086622	2093123	+	2267	protein_coding	polyadenylate-binding protein 7	RRM_1
101245418	526.1896412	535.0782412	557.9966136	158.1754601	316.9030253	230.5684781	539.754832	235.2156545	1.199778579	0.000200211	0.014526564	LOC101245418	NC_015439.3	47363555	47365614	+	1112	protein_coding	uncharacterized LOC101245418%2C transcript variant X2	-
101252546	221.4282201	357.2998027	278.4937891	1040.760873	472.8394346	776.1389614	285.740604	763.246423	-1.416606545	0.000205185	0.014839754	LOC101252546	NC_015439.3	49048715	49051798	+	2446	protein_coding	protein indeterminate-domain 2%2C transcript variant X1	-
101266812	448.8088116	880.1775628	588.2676777	4886.612086	843.0626515	3274.505381	639.084684	3001.393373	-2.231309021	0.000208456	0.015028171	LOC101266812	NC_015441.3	3577605	3582006	+	1340	protein_coding	caffeoylshikimate esterase	-
101244394	114.2855329	102.8326262	142.2740009	634.384558	177.0632776	462.2194373	119.7973867	424.5557577	-1.826106716	0.000209411	0.015035337	LOC101244394	NC_015444.3	66246793	66250875	-	3183	protein_coding	G-type lectin S-receptor-like serine/threonine-protein kinase At4g27290	Pkinase_Tyr
101257137	109.5236357	24.40096214	77.69573101	7.572229473	13.07853755	16.23721677	70.54010963	12.2959946	2.52545988	0.000209888	0.015035337	LOC101257137	NC_015439.3	37258978	37260619	-	1441	protein_coding	probable galacturonosyltransferase-like 1	Glyco_transf_8
543727	770.236873	967.3238562	1139.201043	3350.290862	1524.152646	2433.417553	958.9205907	2435.953687	-1.344939364	0.000215126	0.015361765	sbt4a	NC_015438.3	82559019	82561478	+	2460	protein_coding	subtilisin-like protease	Peptidase_S8
101267030	0	6.971703468	6.054212806	63.9432711	16.0966616	67.1138293	4.341972091	49.051254	-3.460561283	0.000216836	0.015435029	LOC101267030	NC_015443.3	44887786	44890369	-	1001	protein_coding	CASP-like protein 1F1	-
544142	1379.759715	1451.857247	1106.911908	16191.10933	1027.168219	10205.63198	1312.842957	9141.303176	-2.799717192	0.000218798	0.015525691	LOC544142	NC_015439.3	47952704	47953708	+	874	protein_coding	H1 histone-like protein	-
101258029	13.09521732	6.971703468	36.32527684	1470.695235	14.0845789	890.8819599	18.79739921	791.8872581	-5.397263355	0.000222592	0.015745418	LOC101258029	NC_015439.3	39248284	39252403	-	1964	protein_coding	pentatricopeptide repeat-containing protein At2g35130	PPR
101259213	14.28569162	6.100240534	8.072283742	41.22658268	31.18728186	43.29924471	9.486071964	38.57103642	-2.051034177	0.000226422	0.015947603	LOC101259213	NC_015439.3	52123847	52134649	+	4732	protein_coding	probable histone acetyltransferase HAC-like 1	zf-TAZ
101260941	20.23806312	14.81486987	55.49695072	692.4383173	15.09062025	500.1062764	30.18329457	402.5450713	-3.737727069	0.00022778	0.015947603	LOC101260941	NC_015443.3	3128702	3134583	+	2137	protein_coding	pectinesterase	-
101266868	0	11.32901814	3.027106403	26.08212374	79.47726667	61.70142371	4.785374846	55.75360471	-3.493096678	0.000227843	0.015947603	LOC101266868	NC_015446.3	69713441	69715296	+	577	protein_coding	wound-induced proteinase inhibitor 1-like	-
101257473	91.66652121	63.61679414	55.49695072	765.6365356	71.42893587	508.7661253	70.26008869	448.6105323	-2.676198551	0.000228277	0.015947603	LOC101257473	NC_015443.3	748139	758733	+	7296	protein_coding	transcription factor PCL1%2C transcript variant X3	-
101267473	47.61897205	20.9151104	58.52405713	2.524076491	10.0604135	7.577367824	42.3527132	6.720619272	2.671633959	0.000231964	0.016155134	LOC101267473	NC_015439.3	47427283	47428699	+	1137	protein_coding	peroxidase 64	-
101266215	66.66656088	43.57314667	103.9306532	1.682717661	19.11478565	3.247443353	71.39012024	8.014982223	3.163532006	0.000234069	0.016251573	LOC101266215	NC_015441.3	60756250	60758336	-	855	protein_coding	blue copper protein	Cu_bind_like
104649688	0	0.871462933	1.009035468	45.43337684	3.018124051	35.72187689	0.6268328	28.05779259	-5.417392192	0.000235902	0.016324276	LOC104649688	NC_015447.3	37865912	37867763	+	982	lncRNA	uncharacterized LOC104649688	-
543973	153819.994	113283.2096	132672.0194	67340.67806	84995.40347	73499.38541	133258.4077	75278.48898	0.823914415	0.000236563	0.016324276	rbcS1	NC_015439.3	35770444	35771430	+	795	protein_coding	ribulose bisphosphate carboxylase small chain 1%2C chloroplastic	-
101256003	128.5712245	166.4494203	143.2830364	253.2490079	264.5888751	283.6100529	146.1012271	267.149312	-0.866841793	0.000238073	0.016378386	LOC101256003	NC_015443.3	47970930	47971676	+	747	protein_coding	protein EARLY FLOWERING 4-like	-
101252514	95.23794411	72.33142348	145.3011073	35.33707087	36.21748861	40.05180136	104.2901583	37.20212028	1.487449249	0.000241104	0.016505914	LOC101252514	NC_015438.3	500456	504596	+	4025	protein_coding	receptor-like protein Cf-9 homolog	LRRNT_2
101256006	9084.509394	3135.523635	7831.124265	2140.416864	2409.469034	2350.066507	6683.719098	2299.984135	1.538968789	0.000241389	0.016505914	CAB12	NC_015443.3	43549398	43550509	+	917	protein_coding	chlorophyll a-b binding protein Cab12	-
101265932	157.1426078	136.8196806	212.9064837	869.1236717	269.6190819	540.1580778	168.9562573	559.6336104	-1.72858414	0.000244872	0.016660062	LOC101265932	NC_015443.3	33620482	33621193	-	712	protein_coding	wound-induced protein 1	-
101267536	246.4281804	113.2901814	197.7709517	32.81299438	80.48330802	50.87661253	185.8297711	54.72430498	1.76503214	0.00024512	0.016660062	LOC101267536	NC_015443.3	42430765	42432207	-	992	protein_coding	phosphopantothenoylcysteine decarboxylase subunit VHS3-like%2C transcript variant X2	-
101264952	1566.664181	1008.282614	1667.935628	3482.384199	2440.656316	3178.164562	1414.294141	3033.735025	-1.101371916	0.000246387	0.01669585	LOC101264952	NC_015444.3	66379916	66380636	+	529	protein_coding	uncharacterized LOC101264952	-
101262074	26.19043463	10.4575552	24.21685122	0.84135883	1.00604135	3.247443353	20.28828035	1.698281178	3.618387938	0.00024731	0.016708262	LOC101262074	NC_015439.3	36970872	36972697	+	1744	protein_coding	geraniol 8-hydroxylase-like	p450
101250862	717.8560037	800.0029729	871.8066441	1678.510866	1180.086504	1489.494018	796.5552069	1449.363796	-0.863498254	0.000255121	0.01718451	LOC101250862	NC_015448.3	53073625	53078308	-	741	protein_coding	protein BUD31 homolog 1	-
101267771	39.28565195	17.42925867	39.35238324	5.889511812	4.024165401	7.577367824	32.02243129	5.830348346	2.455485855	0.000260223	0.017475981	LOC101267771	NC_015448.3	54764362	54771053	+	2312	protein_coding	uncharacterized LOC101267771	-
100134904	158.3330821	232.6806032	219.969732	541.8350867	353.1205139	417.8377115	203.6611391	437.5977707	-1.102066733	0.000262011	0.017543838	HMGS	NC_015445.3	2294301	2299317	-	1762	protein_coding	3-hydroxy-3-methylglutaryl coenzyme A synthase%2C transcript variant X1	-
101261826	96.42841841	119.3904219	131.1746108	915.3984074	133.8034996	642.9937839	115.6644837	564.0652303	-2.285696835	0.000264712	0.017624452	LOC101261826	NC_015443.3	37184912	37190701	+	1447	protein_coding	5'-nucleotidase SurE	-
101250559	205.9520541	1105.015	132.1836463	26.08212374	99.59809367	57.37149924	481.0502334	61.01723888	2.980943508	0.000265571	0.017624452	LOC101250559	NC_015439.3	54463282	54465091	+	1710	protein_coding	cytochrome P450 81D1-like	p450
101249743	63.09513797	135.9482176	28.2529931	12.62038245	18.1087443	6.494886707	75.76544956	12.40800449	2.609216825	0.000265867	0.017624452	LOC101249743	NC_015444.3	59380025	59382318	+	1519	protein_coding	cytochrome b561 and DOMON domain-containing protein At5g47530	Cytochrom_B561
novel.425	17.85711452	7.843166401	7.063248274	0	0	0	10.9211764	0	5.926660903	0.000266339	0.017624452	-	NC_015449.3	5954600	5955133	-	534	-	-	-
101261118	65.47608658	74.94581228	98.88547584	249.0422138	140.845789	199.1765257	79.7691249	196.3548428	-1.299298867	0.000269103	0.017755287	LOC101261118	NC_015442.3	5177911	5179724	+	1480	protein_coding	uncharacterized LOC101261118	-
101250018	241.6662832	54.90216481	638.7194511	8.413588303	60.36248101	30.3094713	311.762633	33.02851354	3.241386398	0.00027089	0.017760884	LOC101250018	NC_015442.3	64915816	64917060	-	567	protein_coding	induced stolen tip protein TUB8-like	-
101268335	33.33328044	30.50120267	34.3072059	387.0250619	34.20540591	222.9911103	32.71389634	214.740526	-2.715820733	0.000271433	0.017760884	LOC101268335	NC_015448.3	488214	493317	-	2258	protein_coding	serine/threonine-protein kinase ATG1t%2C transcript variant X2	Pkinase
104647159	23.80948603	35.72998027	27.24395763	137.9828482	57.34435696	92.01089501	28.92780798	95.77936671	-1.72368764	0.000271549	0.017760884	LOC104647159	NC_015441.3	61671357	61695970	-	1611	lncRNA	uncharacterized LOC104647159%2C transcript variant X7	-
101253290	40.47612625	361.6571174	161.4456748	28.60620023	38.22957131	24.89706571	187.8596395	30.57761242	2.620880496	0.000272482	0.01777038	LOC101253290	NC_015443.3	441906	452551	-	2022	lncRNA	uncharacterized LOC101253290%2C transcript variant X2	HSP70
101265380	138.095019	568.1938326	190.7077034	6124.250926	176.0572363	3733.477375	298.9988517	3344.595179	-3.483110645	0.000275333	0.017904563	LOC101265380	NC_015439.3	19702611	19704661	+	1603	protein_coding	chaperone protein dnaJ C76%2C chloroplastic	DnaJ
101257795	27.38090893	31.37266561	45.40659605	645.3222228	20.120827	359.3837311	34.72005686	341.608927	-3.298286008	0.000279236	0.018106194	LOC101257795	NC_015438.3	208967	211734	-	1056	protein_coding	SEC14 cytosolic factor	-
104648754	0	0	0	12.62038245	10.0604135	7.577367824	0	10.08605459	-5.758304313	0.000281768	0.018218012	LOC104648754	NC_015445.3	12574860	12580023	+	1841	lncRNA	uncharacterized LOC104648754%2C transcript variant X1	-
101265937	130.9521732	47.93046134	155.391462	27.7648414	27.16311646	33.55691465	111.4246988	29.4949575	1.916539256	0.000284363	0.018333258	LOC101265937	NC_015444.3	2542774	2543647	+	874	protein_coding	36.4 kDa proline-rich protein-like	-
101250283	88.0950983	162.9635686	100.9035468	1739.088702	80.48330802	1042.429316	117.3207379	954.0004422	-3.022860815	0.000286902	0.018444308	LOC101250283	NC_015440.3	53565658	53571675	-	2882	protein_coding	two-component response regulator-like APRR5	Response_reg
101259831	121.4283787	202.1794006	168.5089231	477.0504568	281.6915781	404.847938	164.0389008	387.8633243	-1.239350287	0.000289321	0.018546928	LOC101259831	NC_015441.3	12048799	12083053	-	4122	protein_coding	kinesin-like protein KIN-7O%2C transcript variant X2	Kinesin
101249001	3104.756978	3926.811978	3477.136222	7691.702426	5111.6961	7067.519218	3502.901726	6623.639248	-0.918997343	0.000290146	0.01854713	LOC101249001	NC_015438.3	1472108	1477558	-	794	protein_coding	putative phosphatidylglycerol/phosphatidylinositol transfer protein DDB_G0282179	-
104648246	19.04758882	47.05899841	49.44273792	403.0108797	53.32019156	248.9706571	38.51644172	235.1005761	-2.606435703	0.000291704	0.018594046	LOC104648246	NC_015444.3	1914817	1915233	-	417	protein_coding	uncharacterized LOC104648246	-
101246092	657.1418144	252.7242507	757.7856362	100.1217008	216.2988903	158.0422432	555.8839004	158.1542781	1.813932831	0.000295532	0.018785026	LOC101246092	NC_015438.3	87576596	87579516	+	1682	protein_coding	p-coumaroyl quinate/shikimate 3'-hydroxylase	p450
novel.307	4.761897205	4.357314667	0	97.59762431	6.036248101	61.70142371	3.039737291	55.11176538	-4.186654208	0.000297425	0.01885226	-	NC_015446.3	30640513	30652225	+	1534	-	-	-
novel.308	44.04754915	115.0331072	47.42466698	653.7358111	90.54372152	487.116503	68.83510778	410.4653452	-2.573357422	0.000301549	0.019060068	-	NC_015446.3	30888780	30891794	+	2508	-	-	-
104645883	36845.17963	19392.66466	27502.27071	10690.3053	14819.99513	12230.95415	27913.37166	12580.41819	1.149763883	0.000304344	0.019183018	Cab-1D	NC_015439.3	41087491	41088441	+	951	protein_coding	Chlorophyll a-b binding protein 1D	-
543953	20.23806312	14.81486987	2.018070935	27.7648414	186.1176498	116.9079607	12.35700131	110.263484	-3.162127604	0.000306757	0.019281273	ER1	NC_015445.3	64000971	64002063	-	528	protein_coding	proteinase inhibitor I	-
101263677	26.19043463	20.9151104	18.16263842	0	2.0120827	4.329924471	21.75606115	2.11400239	3.431070523	0.0003079	0.019299188	LOC101263677	NC_015449.3	5046412	5047991	+	1265	protein_coding	protein trichome birefringence-like 31	-
101245815	1610.71173	2323.320181	3264.229738	482.9399686	1212.279827	686.2930287	2399.420549	793.8376081	1.596079734	0.000309103	0.019299188	TMP1	NC_015439.3	44595369	44597802	-	1290	protein_coding	suberization-associated anionic peroxidase 1-like	-
101243671	47.61897205	181.2642902	164.4727812	591.4752577	410.4648709	413.507787	131.1186812	471.8159719	-1.844426262	0.000309608	0.019299188	LOC101243671	NC_015439.3	36044501	36046368	+	916	protein_coding	uncharacterized protein At5g65660-like	-
101261797	286.9043066	337.2561553	353.1624137	1394.972941	473.845476	957.9957892	325.7742919	942.2714019	-1.532280921	0.000311419	0.019358598	LOC101261797	NC_015449.3	66885155	66892912	+	3997	protein_coding	uncharacterized LOC101261797%2C transcript variant X2	-
101255889	0	0.871462933	4.036141871	111.0593656	1.00604135	73.60871601	1.635868268	61.89137432	-5.225737834	0.00031349	0.019391585	LOC101255889	NC_015442.3	63744745	63746432	-	1688	protein_coding	BAHD acyltransferase DCR	-
101259283	215.4758485	138.5626064	126.1294335	79.08773005	53.32019156	43.29924471	160.0559628	58.56905544	1.442871427	0.000313668	0.019391585	LOC101259283	NC_015438.3	74289597	74291133	+	1350	protein_coding	epoxide hydrolase A	-
101262710	2772.614648	2433.12451	2686.052415	4614.011825	3821.95109	4054.974267	2630.597191	4163.645727	-0.662700801	0.000323529	0.019946551	LOC101262710	NC_015441.3	3885325	3888872	-	1033	protein_coding	ubiquitin-conjugating enzyme E2 7	UQ_con
101266867	278.5709865	317.2125078	291.6112502	472.0023038	459.7608971	499.0237953	295.7982482	476.9289987	-0.68772526	0.000324836	0.019972518	LOC101266867	NC_015438.3	85306380	85312407	+	1702	protein_coding	peroxisome biogenesis protein 16%2C transcript variant X2	-
101251697	311.904267	128.1050512	402.6051516	58.89511812	108.6524658	74.69119713	280.8714899	80.74626036	1.798781653	0.000333184	0.020370358	LOC101251697	NC_015444.3	61065913	61068852	+	916	protein_coding	sigma intracellular receptor 2	-
101258597	51.19039496	65.35972001	38.34334777	15.98581778	10.0604135	19.48466012	51.63115425	15.1769638	1.77057977	0.000333402	0.020370358	LOC101258597	NC_015438.3	86238793	86241906	-	1695	protein_coding	probable polygalacturonase	-
101244412	134.5235961	143.791384	95.85836943	1164.440621	121.7310034	807.5309138	124.7244498	697.9008461	-2.48439953	0.000334014	0.020370358	LOC101244412	NC_015446.3	64344679	64348541	+	1210	protein_coding	single-stranded DNA binding protein-like protein	-
101263696	1282.140823	603.9238129	592.3038195	320.5577143	341.0480177	289.0224584	826.1228183	316.8760635	1.381562365	0.000334964	0.020373232	LOC101263696	NC_015441.3	53378543	53381511	-	1674	protein_coding	probable trehalose-phosphate phosphatase J	-
101250431	114.2855329	134.2052918	110.9939014	1407.593323	97.58601097	831.3454984	119.828242	778.8416108	-2.700314721	0.000336964	0.020439779	LOC101250431	NC_015445.3	65502123	65507105	+	2515	protein_coding	cellulose synthase-like protein G3	-
101264494	129.7616988	94.11799682	157.409533	560.344981	200.2022287	410.2603436	127.0964095	390.2691844	-1.620130554	0.000338235	0.020461859	LOC101264494	NC_015440.3	3536600	3542137	-	2804	protein_coding	tRNA-specific adenosine deaminase TAD3	-
101247477	38.09517764	22.65803627	16.14456748	5.048152982	3.018124051	4.329924471	25.6325938	4.132067168	2.617937326	0.000341838	0.020624515	LOC101247477	NC_015447.3	59639424	59641908	-	1843	protein_coding	protein trichome birefringence-like 3	-
112941574	4.761897205	1.742925867	10.09035468	91.7081125	10.0604135	73.60871601	5.531725916	58.45908067	-3.411454123	0.000342916	0.020634426	LOC112941574	NC_015442.3	54810238	54820087	+	3669	lncRNA	uncharacterized LOC112941574%2C transcript variant X2	-
101246886	820.2367936	813.9463799	871.8066441	1914.932698	1188.134835	1665.93844	835.3299392	1589.668658	-0.928500232	0.000345157	0.020714028	LOC101246886	NC_015439.3	46381779	46387315	-	2077	protein_coding	zinc finger CCCH domain-containing protein 1%2C transcript variant X1	zf-CCCH
101245416	38.09517764	25.27242507	34.3072059	10.09630596	7.042289452	7.577367824	32.55826954	8.238654413	1.967421909	0.000347312	0.020788077	LOC101245416	NC_015448.3	593225	598344	-	2273	protein_coding	UDP-glucuronate:xylan alpha-glucuronosyltransferase 1%2C transcript variant X2	Glyco_transf_8
101264202	327.3804329	359.9141915	294.6383566	2647.756239	339.035935	1753.619411	327.3109937	1580.137195	-2.271355883	0.000351884	0.020955791	LOC101264202	NC_015440.3	63352597	63365775	+	3377	protein_coding	ribonuclease J%2C transcript variant X1	Lactamase_B
101249137	12633.31329	10556.03051	11510.06758	6869.694849	7979.91999	7256.953413	11566.47046	7368.856084	0.65041306	0.000352317	0.020955791	LOC101249137	NC_015439.3	45493190	45496682	-	1552	protein_coding	aminomethyltransferase%2C mitochondrial%2C transcript variant X1	GCV_T
104647556	2.380948603	6.100240534	10.09035468	86.65995952	14.0845789	51.95909365	6.190514605	50.90121069	-3.028369109	0.000353159	0.020955791	LOC104647556	NC_015442.3	65998959	66000473	+	1344	lncRNA	uncharacterized LOC104647556	-
101260472	1061.903077	818.3036945	1251.20398	461.9059978	622.7395958	514.1785309	1043.803584	532.9413749	0.969839198	0.000353829	0.020955791	LOC101260472	NC_015446.3	60427890	60430343	-	1195	protein_coding	protein SULFUR DEFICIENCY-INDUCED 1	-
101244842	24.99996033	43.57314667	24.21685122	481.2572509	26.15707511	241.3932893	30.92998608	249.6025384	-3.010468662	0.000354977	0.020968719	LOC101244842	NC_015440.3	3010861	3021814	+	3452	protein_coding	tripeptidyl-peptidase 2-like	-
101259837	366.6660848	373.8575985	421.7768255	963.3558607	554.328784	926.6038368	387.4335029	814.7628272	-1.072520854	0.000359404	0.021174815	LOC101259837	NC_015441.3	61505885	61511279	+	2014	protein_coding	GATA transcription factor 20-like%2C transcript variant X1	CCT
101264367	127.3807502	34.85851734	180.6173487	15.98581778	22.1329097	30.3094713	114.2855388	22.80939959	2.32812426	0.000361574	0.021247166	LOC101264367	NC_015446.3	63957685	63963161	+	2564	protein_coding	serine/threonine-protein kinase Nek2%2C transcript variant X2	Pkinase
101251165	14.28569162	5.228777601	13.11746108	83.2945242	25.15103376	60.61894259	10.8773101	56.35483352	-2.391387108	0.000364252	0.021348944	LOC101251165	NC_015440.3	71764766	71767179	+	1312	protein_coding	2-hydroxy-6-oxononadienedioate/2-hydroxy-6-oxononatrienedioate hydrolase	-
101265921	28.57138323	13.071944	33.29817043	621.7641756	7.042289452	391.8581646	24.98049922	340.2215432	-3.769972348	0.000365974	0.021394319	LOC101265921	NC_015442.3	9921292	9925465	+	2503	protein_coding	receptor protein kinase-like protein ZAR1	Pkinase
101251414	14.28569162	17.42925867	23.20781576	183.416225	27.16311646	101.7532251	18.30758868	104.1108555	-2.507146817	0.000368376	0.021479066	LOC101251414	NC_015446.3	348380	354093	+	1287	protein_coding	uncharacterized LOC101251414	-
101267156	2.380948603	3.485851734	0	325.6058673	2.0120827	235.9808837	1.955600112	187.8662779	-6.579545163	0.000380787	0.022145523	LOC101267156	NC_015438.3	46638848	46641269	-	823	lncRNA	uncharacterized LOC101267156	-
101254289	59.52371507	85.40336748	69.62344727	30.28891789	27.16311646	30.3094713	71.51684327	29.25383521	1.293565102	0.000383711	0.022258179	LOC101254289	NC_015440.3	67436140	67437245	-	987	protein_coding	ethylene-responsive transcription factor WIN1	AP2
101263584	172.6187737	189.9789195	179.6083133	296.1583083	332.9996869	286.8574962	180.7353355	305.3384971	-0.755318546	0.000386995	0.022391133	LOC101263584	NC_015449.3	51221259	51227036	+	982	lncRNA	uncharacterized LOC101263584	-
104645014	3.571422904	0	0	24.39940608	14.0845789	22.73210347	1.190474301	20.40536282	-4.252804778	0.000389722	0.0224347	LOC104645014	NC_015449.3	58403548	58405424	+	1605	lncRNA	uncharacterized LOC104645014	-
101261227	1.190474301	4.357314667	2.018070935	37.01978853	9.054372152	32.47443353	2.521953301	26.18286474	-3.334011002	0.000389736	0.0224347	LOC101261227	NC_015441.3	63719367	63725761	-	1710	protein_coding	serine carboxypeptidase-like 13%2C transcript variant X2	Peptidase_S10
101266754	358.3327647	234.4235291	373.3431231	76.56365356	175.0511949	92.01089501	322.033139	114.5419145	1.491933128	0.000391111	0.022438298	LOC101266754	NC_015438.3	78346428	78352212	-	1340	protein_coding	uncharacterized LOC101266754%2C transcript variant X2	-
101261918	380.9517764	481.0475393	497.4544856	2137.892788	620.7275131	1487.329056	453.1512671	1415.316452	-1.642983006	0.000392413	0.022438298	LOC101261918	NC_015442.3	717726	719929	-	1943	protein_coding	protein NRT1/ PTR FAMILY 1.2	-
101245940	2310.710619	1709.810275	1914.140282	495.560351	1163.989842	699.2828021	1978.220392	786.2776651	1.331288479	0.000392782	0.022438298	LOC101245940	NC_015441.3	59794837	59798678	-	2160	protein_coding	low affinity sulfate transporter 3%2C transcript variant X2	Sulfate_transp
101251099	146.4283391	72.33142348	193.7348098	28.60620023	50.30206751	45.46420695	137.4981908	41.45749156	1.731868354	0.000394857	0.022499893	LOC101251099	NC_015443.3	40918275	40922652	+	2167	protein_coding	calcium-dependent protein kinase 11%2C transcript variant X2	Pkinase
101257301	1089.283986	1692.381017	1585.19472	6524.737729	2115.70496	4463.069648	1455.619907	4367.837446	-1.585191659	0.000396713	0.022548716	LOC101257301	NC_015438.3	82566940	82569682	+	2743	protein_coding	subtilisin-like protease SBT1.9	Peptidase_S8
101259280	51.19039496	39.21583201	57.51502166	247.3594961	78.47122532	172.1144977	49.30708287	165.9817397	-1.754370176	0.000402405	0.02281475	LOC101259280	NC_015446.3	856632	859939	+	1932	protein_coding	ethylene-responsive transcription factor RAP2-7-like	AP2
101267358	5303.563013	7525.082431	3639.590932	14722.93817	10249.54928	13310.18782	5489.412125	12760.89176	-1.216957252	0.000404706	0.022887699	LOC101267358	NC_015447.3	57356924	57358401	-	1327	protein_coding	endochitinase 4	-
101256192	685.7131976	279.7396016	982.8005455	182.5748662	219.3170143	212.1662991	649.4177816	204.6860599	1.665618515	0.000409038	0.023074839	LOC101256192	NC_015443.3	49409765	49413885	+	2365	protein_coding	sulfate transporter 3.1-like	Sulfate_transp
101246281	389.2850965	157.734791	207.8613063	108.5352891	73.44101857	73.60871601	251.6270646	85.19500789	1.558156369	0.00041441	0.023319581	LOC101246281	NC_015446.3	65939210	65945608	-	3449	protein_coding	cellulose synthase A catalytic subunit 4 [UDP-forming]%2C transcript variant X1	-
104646094	120.2379044	100.2182374	45.40659605	16.82717661	34.20540591	19.48466012	88.62091261	23.50574754	1.916520697	0.00041796	0.023416497	LOC104646094	NC_015438.3	11651315	11657404	+	2140	pseudogene	-	-
101246218	1335.712166	943.794357	1006.008361	590.6338989	643.8664641	623.5091238	1095.171628	619.3364956	0.821856206	0.000418207	0.023416497	LOC101246218	NC_015449.3	3342152	3346912	+	1373	protein_coding	uncharacterized LOC101246218	-
101260244	1597.616512	2471.468879	1870.751757	4617.377261	3310.882084	3730.229932	1979.945716	3886.163092	-0.972657255	0.000420642	0.02345298	LOC101260244	NC_015444.3	7393025	7416558	+	6085	protein_coding	1-phosphatidylinositol-3-phosphate 5-kinase FAB1B%2C transcript variant X1	PIP5K
101268215	254.7615005	298.9117862	313.8100305	538.4696514	437.6279873	520.6734176	289.1611057	498.9236855	-0.786036876	0.000421675	0.02345298	LOC101268215	NC_015445.3	59936056	59940445	+	2021	protein_coding	uncharacterized LOC101268215%2C transcript variant X1	-
778274	1258.331337	2257.088998	1684.080196	9053.862373	2466.813391	5988.285543	1733.166843	5836.320436	-1.751548431	0.000422919	0.02345298	SlVPE5	NC_015449.3	65994267	65999593	+	1720	protein_coding	cysteine proteinase VPE5%2C transcript variant X1	-
101258305	238.0948603	344.2278587	180.6173487	58.05375929	123.7430861	92.01089501	254.3133559	91.26924679	1.481795123	0.000423016	0.02345298	LOC101258305	NC_015438.3	85616597	85622115	-	2277	protein_coding	digalactosyldiacylglycerol synthase 2%2C chloroplastic%2C transcript variant X1	-
101254836	65.47608658	51.41631308	56.50598619	4.206794151	22.1329097	11.9072923	57.79946195	12.74899872	2.192789613	0.000426012	0.02351784	LOC101254836	NC_015438.3	83634562	83635941	-	814	protein_coding	uclacyanin-3	Cu_bind_like
101266505	5320.229653	4210.037432	4573.957775	7965.985405	7023.174666	7553.55324	4701.408287	7514.23777	-0.67670386	0.000426271	0.02351784	Suv	NC_015441.3	1622845	1630688	-	495	protein_coding	ubiquitin-conjugating enzyme E2 variant 1B-like	UQ_con
101248145	41.66660055	135.0767547	14.12649655	4.206794151	12.0724962	3.247443353	63.62328393	6.508911236	3.294352497	0.000428869	0.023593137	LOC101248145	NC_015447.3	2075857	2081192	+	2811	protein_coding	cytochrome P450 CYP72A219-like	p450
101055528	416.6660055	359.0427286	564.0508264	3561.471929	469.8213106	2334.911771	446.5865202	2122.068337	-2.248595149	0.000429727	0.023593137	LOC101055528	NC_015438.3	1021056	1022644	-	756	protein_coding	Hop-interacting protein THI101	-
101258146	176.1901966	52.28777601	108.9758305	19.3512531	41.24769536	17.31969788	112.484601	25.97288211	2.112760972	0.000432486	0.023655453	LOC101258146	NC_015440.3	67253333	67255377	+	1227	protein_coding	probable 2-oxoglutarate-dependent dioxygenase At3g111800	2OG-FeII_Oxy
101249562	147.6188134	111.5472555	115.0300433	55.5296828	65.39268776	37.88683912	124.7320374	52.93640323	1.231439088	0.000433431	0.023655453	LOC101249562	NC_015444.3	64214999	64217082	+	1562	protein_coding	GDSL esterase/lipase At4g10955-like	-
101248253	128.5712245	40.95875787	44.39756058	3.365435321	19.11478565	10.82481118	71.309181	11.10167738	2.690735379	0.000434007	0.023655453	LOC101248253	NC_015439.3	52704156	52706613	-	1212	protein_coding	3-ketodihydrosphingosine reductase%2C transcript variant X2	adh_short
101248956	176.1901966	67.10264588	85.76801475	15.14445895	31.18728186	37.88683912	109.6869524	28.07285997	1.970238321	0.000435217	0.023657468	LOC101248956	NC_015449.3	65424485	65427172	-	1623	protein_coding	tubulin beta chain-like	Tubulin
101265886	50168.96801	26141.27362	41169.65612	18519.14921	20143.96596	17047.99512	39159.96591	18570.3701	1.076356291	0.00043614	0.023657468	LOC101265886	NC_015439.3	41080317	41081312	+	996	protein_coding	chlorophyll a-b binding protein 1C%2C chloroplastic	-
101262410	385.7136736	266.6676576	279.5028246	157.3341013	96.57996962	160.2072054	310.6280519	138.0404254	1.168362634	0.000440235	0.023676157	LOC101262410	NC_015441.3	55911823	55915937	-	2019	protein_coding	serine carboxypeptidase-like 42	Peptidase_S10
101253311	59.52371507	41.83022081	55.49695072	15.98581778	22.1329097	9.74233006	52.28362887	15.95368585	1.704662376	0.000440351	0.023676157	LOC101253311	NC_015446.3	5730691	5734291	+	2119	protein_coding	laccase-4	-
101245904	970.2365556	964.7094674	1194.697994	313.8268437	636.8241747	442.7347772	1043.214672	464.4619319	1.168062502	0.000441464	0.023676157	LOC101245904	NC_015439.3	48453851	48455258	+	618	protein_coding	thioredoxin H-type 2	-
101249986	828.5701138	359.0427286	483.327989	191.8298133	226.3593038	242.4757704	556.9802771	220.2216292	1.338118598	0.000441643	0.023676157	LOC101249986	NC_015448.3	53953409	53956250	+	1497	protein_coding	heavy metal-associated isoprenylated plant protein3-like	HMA
101249070	8079.749083	2119.397854	3683.988493	608.3024343	1722.342792	1116.038032	4627.71181	1148.894419	2.010091071	0.000442632	0.023676157	LOC101249070	NC_015441.3	59929956	59936379	+	3924	protein_coding	uncharacterized WD repeat-containing protein C2A9.03%2C transcript variant X1	-
112941992	364.2851362	205.6652523	227.0329802	0	43.25977806	25.97954683	265.6611229	23.07977496	3.529540079	0.000443504	0.023676157	LOC112941992	NC_015445.3	65443519	65444649	+	1037	lncRNA	uncharacterized LOC112941992	-
101248237	104.7617385	1152.073998	26.23492216	10.93766479	38.22957131	41.13428247	427.6902196	30.10050619	3.831634322	0.00044383	0.023676157	LOC101248237	NC_015446.3	68481354	68482912	-	757	protein_coding	non-specific lipid-transfer protein-like protein At2g13820	-
101247196	416.6660055	1255.778087	570.1050393	5512.583056	1116.705899	3742.137224	747.5163773	3457.14206	-2.209057728	0.000448767	0.023883093	LOC101247196	NC_015449.3	65307712	65312405	-	1527	protein_coding	bifunctional nuclease 1%2C transcript variant X2	-
101267781	952.3794411	316.3410449	342.0630236	190.9884545	128.7732928	158.0422432	536.9278365	159.2679968	1.751720726	0.000451458	0.023930534	LOC101267781	NC_015449.3	53150144	53154095	-	1240	protein_coding	protein STRICTOSIDINE SYNTHASE-LIKE 11-like	Str_synth
101257052	41.66660055	31.37266561	61.55116353	258.2971609	73.44101857	177.5269033	44.86347656	169.7550276	-1.922365211	0.00045178	0.023930534	LOC101257052	NC_015440.3	62164493	62168877	+	3735	protein_coding	putative pentatricopeptide repeat-containing protein At2g01510%2C transcript variant X1	-
100147723	144.0473905	78.43166401	190.7077034	48.79881216	53.32019156	42.21676359	137.7289193	48.11192244	1.514687471	0.000455994	0.023975772	GAD3	NC_015438.3	13023	15023	+	1531	protein_coding	glutamate decarboxylase isoform3	-
101264531	11.90474301	9.586092268	3.027106403	121.1556716	15.09062025	60.61894259	8.172647228	65.6217448	-3.013124804	0.00045639	0.023975772	LOC101264531	NC_015444.3	1383190	1384997	+	1028	protein_coding	ribonuclease 3-like	Ribonuclease_T2
novel.291	115.4760072	146.4057728	103.9306532	45.43337684	66.39872911	50.87661253	121.9374777	54.23623949	1.173119613	0.000457753	0.023975772	-	NC_015445.3	55056024	55060804	-	2801	-	-	-
101261489	458.332606	348.5851734	388.4786551	188.464378	252.5163789	171.0320166	398.4654782	204.0042578	0.964871682	0.000457755	0.023975772	LOC101261489	NC_015449.3	3877657	3881135	-	1340	protein_coding	uncharacterized LOC101261489	-
101260704	115.4760072	96.73238562	109.984866	58.89511812	36.21748861	46.54668806	107.3977529	47.21976493	1.178908866	0.000457946	0.023975772	LOC101260704	NC_015440.3	53217768	53222645	-	2124	protein_coding	protein DA1-related 2-like%2C transcript variant X1	LIM
101244857	23.80948603	20.04364747	40.36141871	185.0989427	46.27790211	132.0626964	28.0715174	121.1465137	-2.111677633	0.000462091	0.02410689	LOC101244857	NC_015440.3	69097111	69101163	+	3950	protein_coding	pentatricopeptide repeat-containing protein At3g18020%2C transcript variant X2	-
101255936	454.7611831	413.0734305	373.3431231	3711.2338	355.1325966	2556.8204	413.7259122	2207.728932	-2.415941939	0.000462587	0.02410689	LOC101255936	NC_015447.3	60698497	60700690	+	806	protein_coding	thioredoxin-like 3-1%2C chloroplastic	-
101244194	108.3331614	99.34677442	101.9125822	932.225584	95.57392827	613.7667938	103.197506	547.1887687	-2.407099025	0.000474039	0.024626857	LOC101244194	NC_015443.3	41170362	41177865	+	2527	protein_coding	protein TIFY 8	Zim
101264215	16.66664022	24.40096214	19.17167389	3.365435321	1.00604135	4.329924471	20.07975875	2.900467047	2.797749021	0.000475928	0.024626857	LOC101264215	NC_015442.3	2865308	2872035	+	2437	protein_coding	origin of replication complex subunit 4%2C transcript variant X1	AAA
543808	174.9997223	569.0652956	197.7709517	1972.986457	598.5946034	1451.607179	313.9453232	1341.062746	-2.093761343	0.000476841	0.024626857	cuAO	NC_015445.3	63075226	63079488	-	2466	protein_coding	amine oxidase%2C copper containing	-
101250143	15.47616592	54.03070188	32.28913497	723.568594	13.07853755	454.6420695	33.93200092	397.0964004	-3.545612695	0.00047693	0.024626857	LOC101250143	NC_015445.3	65507239	65509256	-	1132	protein_coding	probable E3 ubiquitin-protein ligase RHA4A	-
101252948	882.1414573	521.1348342	562.0327555	224.6428077	358.1507207	285.7750151	655.1030157	289.5228478	1.177943647	0.000479426	0.024699209	LOC101252948	NC_015439.3	41543714	41549290	-	2624	protein_coding	subtilisin-like protease SBT5.6	Peptidase_S8
101266782	244.0472318	160.3491798	343.072059	95.91490665	117.706838	79.0211216	249.1561569	97.54762208	1.35152082	0.000486453	0.024931237	LOC101266782	NC_015439.3	45870914	45875671	-	3320	protein_coding	sucrose synthase 7-like	Glycos_transf_1
101260388	399.9993653	182.1357531	143.2830364	31.13027672	95.57392827	56.28901812	241.8060516	60.99774104	1.988172611	0.000486824	0.024931237	LOC101260388	NC_015439.3	54137965	54142969	+	3940	protein_coding	calcium-transporting ATPase 2%2C plasma membrane-type-like%2C transcript variant X1	Cation_ATPase_C
101264284	58.33324077	25.27242507	9.081319209	1.682717661	1.00604135	5.412405589	30.89566168	2.7003882	3.538777356	0.000487245	0.024931237	LOC101264284	NC_015448.3	687825	691582	+	2855	protein_coding	probable cysteine desulfurase	Aminotran_5
101258862	179.7616195	261.43888	257.3040443	1709.641143	257.5465857	1111.708108	232.8348479	1026.298612	-2.139812598	0.000497343	0.025390395	LOC101258862	NC_015442.3	63597399	63599924	-	1746	protein_coding	putative protein phosphatase 2C 53	PP2C
101263550	99.99984131	38.34436907	60.54212806	23.55804725	16.0966616	11.9072923	66.29544615	17.18733372	1.932409983	0.000501798	0.025470119	LOC101263550	NC_015438.3	91865148	91866489	+	1342	protein_coding	glucuronoxylan 4-O-methyltransferase 1	-
101246476	654.7608658	763.4015297	689.1712244	1161.916545	1061.373624	1047.841722	702.44454	1090.377297	-0.633943255	0.00050265	0.025470119	LOC101246476	NC_015447.3	2131341	2141529	+	1324	protein_coding	plant cysteine oxidase 4%2C transcript variant X1	-
112940499	0	1.742925867	0	321.3990732	1.00604135	210.0013368	0.580975289	177.4688171	-8.181323079	0.000503605	0.025470119	LOC112940499	NC_015449.3	7725818	7727941	-	2042	lncRNA	uncharacterized LOC112940499	-
101248784	411.9041083	188.2359936	222.9968384	53.00560631	118.7128793	96.34081948	274.3789801	89.3531017	1.619516427	0.000503853	0.025470119	LOC101248784	NC_015443.3	44647652	44648479	+	828	protein_coding	kunitz trypsin inhibitor 2-like	-
101250316	47.61897205	55.77362774	78.70476648	242.3113431	110.6645485	155.877281	60.69912209	169.6177242	-1.482714816	0.000504549	0.025470119	LOC101250316	NC_015444.3	4982865	4983957	-	1093	protein_coding	auxin-responsive protein SAUR50	Auxin_inducible
101256525	11.90474301	6.971703468	5.045177339	31.97163555	25.15103376	45.46420695	7.973874607	34.19562542	-2.117954517	0.000510855	0.0257309	LOC101256525	NC_015446.3	72760855	72762148	+	1146	protein_coding	CRIB domain-containing protein RIC4-like	PBD
101265384	21.42853742	58.38801654	29.26202856	325.6058673	54.32623291	197.0115634	36.35952751	192.3145546	-2.39805788	0.000515158	0.025889867	LOC101265384	NC_015447.3	65345143	65347313	+	2171	protein_coding	DELLA protein GAI	GRAS
101260898	17.85711452	22.65803627	24.21685122	290.2687964	17.10270295	176.4444222	21.57733401	161.2719739	-2.901069146	0.000517098	0.025929577	LOC101260898	NC_015448.3	52371936	52373827	+	1892	protein_coding	protein NUCLEAR FUSION DEFECTIVE 4	-
101250399	124.9998016	77.56020108	94.84933396	42.06794151	29.17519916	46.54668806	99.13644556	39.26327624	1.332629005	0.000519269	0.025980728	LOC101250399	NC_015441.3	64379402	64383560	-	1394	protein_coding	DNA-3-methyladenine glycosylase	-
3950425	1209.52189	494.9909462	753.7494944	228.008243	372.2352996	318.2494486	819.4207769	306.1643304	1.420190075	0.000523124	0.026115673	atpA	NC_007898.3	10221	11744	-	1524	protein_coding	-	ATP-synt_ab
101252689	1732.140108	1094.557444	1816.263842	7006.836339	2180.091606	5028.124792	1547.653798	4738.350912	-1.614474239	0.00052656	0.0262292	LOC101252689	NC_015442.3	8044639	8049024	+	2224	protein_coding	two-component response regulator ORR26%2C transcript variant X2	Response_reg
101251267	39.28565195	27.01535094	28.2529931	57.21240046	113.6826726	96.34081948	31.51799866	89.07863084	-1.502732405	0.000529526	0.026317445	LOC101251267	NC_015449.3	64412473	64416624	-	2805	pseudogene	-	Pkinase
101264433	1777.378132	2347.721143	2238.040667	4037.681027	3206.253783	3623.064301	2121.046647	3622.333037	-0.77193494	0.000530664	0.026317445	LOC101264433	NC_015443.3	37313165	37317914	+	1538	protein_coding	serine incorporator 3	TMS_TDE
104645115	8.33332011	12.20048107	16.14456748	0	1.00604135	0	12.22612289	0.335347117	5.138338522	0.000539629	0.026703341	LOC104645115	NC_015449.3	59459051	59459992	+	942	protein_coding	agamous-like MADS-box protein AGL80	SRF-TF
101260346	585.7133563	783.4451772	626.6110254	1638.125643	977.8721924	1413.72034	665.2565196	1343.239392	-1.013386064	0.000541891	0.02675492	LOC101260346	NC_015442.3	63536643	63540015	+	1203	protein_coding	ferritin-2%2C chloroplastic	Ferritin
101266629	18127.35219	9637.508581	10605.9718	4642.618026	6750.53746	5624.571888	12790.27752	5672.575791	1.172950929	0.000544029	0.02675492	LOC101266629	NC_015441.3	58353016	58357530	+	1623	protein_coding	fructose-1%2C6-bisphosphatase%2C cytosolic	-
101259262	115.4760072	125.4906624	99.8945113	769.8433297	132.7974582	497.9413142	113.6203937	466.8607007	-2.039003665	0.000544228	0.02675492	LOC101259262	NC_015444.3	182582	187323	-	1770	protein_coding	lysosomal Pro-X carboxypeptidase	Peptidase_S28
101249553	1.190474301	69.71703468	35.31624137	0	2.0120827	0	35.40791678	0.670694233	5.753619418	0.000548561	0.026909307	LOC101249553	NC_015443.3	274349	278275	-	1703	protein_coding	uncharacterized LOC101249553	-
101249268	683.332249	898.4782844	794.1109131	1619.615748	1199.201289	1369.338614	791.9738155	1396.051884	-0.817420907	0.000555326	0.027133645	LOC101249268	NC_015442.3	66417704	66424995	-	3715	protein_coding	methyltransferase-like protein 1%2C transcript variant X1	-
101258346	959.5222869	863.6197671	792.0928421	7089.289504	825.9599485	4406.78063	871.7449654	4107.343361	-2.236308424	0.000556432	0.027133645	LOC101258346	NC_015449.3	63578713	63592772	-	4215	protein_coding	protein GIGANTEA-like%2C transcript variant X4	-
108491835	24127.34267	14637.96289	19219.09855	7602.51839	11745.53276	8439.022794	19328.1347	9262.357983	1.061238875	0.000557657	0.027133645	Cab-3C	NC_015440.3	542983	543917	+	935	protein_coding	chlorophyll a/b-binding protein Cab-3C	-
101253668	13.09521732	36.60144321	1.009035468	0	0	0	16.90189866	0	6.567329944	0.000557944	0.027133645	LOC101253668	NC_015449.3	224350	229310	+	1779	protein_coding	diacylglycerol kinase 5-like	-
101253055	39.28565195	41.83022081	59.53309259	111.9007244	100.604135	97.4233006	46.88298845	103.3093867	-1.139450948	0.000562261	0.027284227	LOC101253055	NC_015448.3	56122363	56132263	-	1608	protein_coding	DNA repair protein RAD51 homolog 2	-
101245400	486.9039893	603.9238129	791.0838067	5627.849216	542.2562878	3787.601431	627.3038696	3319.235645	-2.403581343	0.000564499	0.027284227	LOC101245400	NC_015446.3	71874199	71875733	+	719	protein_coding	chaperone protein dnaJ 20	DnaJ
104645884	35464.22944	19746.47861	28526.44171	4350.666511	14501.08002	7744.069916	27912.38325	8865.27215	1.654681369	0.000566145	0.027284227	Cab-1A	NC_015439.3	41082735	41083706	+	972	protein_coding	chlorophyll a/b-binding protein Cab-1A	-
101247459	464.2849775	602.180887	638.7194511	976.817602	946.6849106	952.5833836	568.3951052	958.6952987	-0.753230445	0.000566459	0.027284227	LOC101247459	NC_015438.3	78633414	78644343	+	2321	protein_coding	CTP synthase	CTP_synth_N
101245335	197.618734	250.1098619	220.9787674	1678.510866	222.3351384	1140.935098	222.9024545	1013.927034	-2.185355756	0.000567086	0.027284227	LOC101245335	NC_015440.3	53894423	53896126	-	1704	protein_coding	uncharacterized LOC101245335	-
101259641	770.236873	538.5640929	636.7013801	164.0649719	363.1809274	280.3626095	648.500782	269.2028363	1.269200281	0.000568736	0.027305395	LOC101259641	NC_015443.3	46926400	46928550	-	1462	protein_coding	dof zinc finger protein DOF2.1	zf-Dof
101253069	570.2371904	557.7362774	311.7919595	36.1784297	198.190146	113.6605174	479.9218091	116.0096977	2.050307872	0.000571038	0.027357688	LOC101253069	NC_015440.3	70018392	70023135	+	2409	protein_coding	boron transporter 4	-
101263256	1147.617227	1011.768466	1097.830589	3681.786241	1517.110356	2613.109418	1085.73876	2604.002005	-1.262273907	0.000573392	0.027412265	LOC101263256	NC_015447.3	53165565	53167884	+	1647	protein_coding	F-box protein At2g16365%2C transcript variant X3	-
101245304	255.9519748	178.6499014	163.4637458	86.65995952	109.6585072	72.52623489	199.3552073	89.61490053	1.150927603	0.000576252	0.027469067	LOC101245304	NC_015438.3	89974502	89985728	+	3704	protein_coding	phospholipase D zeta 1	-
101260262	564.2848188	326.7986001	388.4786551	132.9346952	231.3895106	184.02179	426.5206913	182.7819986	1.222650045	0.000577015	0.027469067	LOC101260262	NC_015438.3	77047933	77051449	-	1883	protein_coding	uncharacterized LOC101260262	-
101263695	0	1.742925867	4.036141871	51.32288865	6.036248101	33.55691465	1.926355913	30.30535047	-3.946469979	0.000581361	0.027617731	LOC101263695	NC_015441.3	1308716	1309700	+	580	protein_coding	heavy metal-associated isoprenylated plant protein 20-like	HMA
101244932	52.38086926	59.25947948	37.33431231	6.730870642	20.120827	12.98977341	49.65822035	13.28049035	1.915603019	0.000585936	0.027743785	LOC101244932	NC_015449.3	6024012	6025257	+	375	protein_coding	uncharacterized LOC101244932	-
544124	616.6656881	560.3506662	435.903322	1920.82221	795.778708	1313.049596	537.6398921	1343.216838	-1.321399393	0.000587564	0.027743785	RdRP	NC_015442.3	2062356	2071177	-	3731	protein_coding	RNA-directed RNA polymerase	-
101247284	39.28565195	9.586092268	60.54212806	516.5943218	36.21748861	381.0333534	36.47129076	311.2817213	-3.096204303	0.000587703	0.027743785	LOC101247284	NC_015448.3	19156412	19159093	+	1612	protein_coding	carboxymethylenebutenolidase homolog	-
101252785	79.76177819	37.47290614	47.42466698	8.413588303	19.11478565	16.23721677	54.88645044	14.58853024	1.916819769	0.000593546	0.027922198	LOC101252785	NC_015443.3	41891266	41892176	-	911	protein_coding	uncharacterized LOC101252785	-
101261871	430.9516971	108.0614038	471.2195634	87.50131835	91.54976287	94.17585724	336.7442214	91.07564616	1.885764841	0.000593958	0.027922198	LOC101261871	NC_015439.3	45015808	45017730	-	1238	protein_coding	probable xyloglucan endotransglucosylase/hydrolase protein 8%2C transcript variant X2	-
101257813	114.2855329	173.4211238	115.0300433	523.3251924	192.1538979	469.7968051	134.2455667	395.0919651	-1.55604552	0.000598332	0.028066033	LOC101257813	NC_015447.3	46138988	46142969	+	1411	protein_coding	3-oxo-Delta(4%2C5)-steroid 5-beta-reductase-like	-
104647643	10.71426871	3.485851734	3.027106403	102.6457773	6.036248101	80.10360271	5.74240895	62.9285427	-3.476612956	0.000599505	0.028066033	LOC104647643	NC_015442.3	52662185	52666545	+	4254	lncRNA	uncharacterized LOC104647643	-
101256761	323.80901	235.294992	331.9726689	151.4445895	165.9968228	163.4546488	297.025557	160.298687	0.888915525	0.000601364	0.028094793	LOC101256761	NC_015441.3	7311209	7315931	-	1593	protein_coding	probable inactive purple acid phosphatase 16	Metallophos
100750254	466.6659261	271.8964352	320.8732787	153.1273071	179.0753603	178.6093844	353.1452134	170.270684	1.0514179	0.000603454	0.028134178	XIP1-1-beta	NC_015447.3	55948719	55950259	-	1349	protein_coding	X intrinsic protein%2C transcript variant 2	-
101267353	39.28565195	17.42925867	29.26202856	5.889511812	7.042289452	5.412405589	28.65897973	6.114735617	2.219713161	0.000611405	0.028446091	LOC101267353	NC_015446.3	71136603	71138494	+	1892	protein_coding	putative glycine-rich cell wall structural protein 1	-
101245632	58.33324077	80.17458988	72.65055367	143.0310011	126.7612101	146.1349509	70.38612811	138.6423874	-0.972612089	0.000617762	0.028682728	LOC101245632	NC_015440.3	67741190	67741851	-	662	protein_coding	protein transport protein Sec61 subunit beta	-
101265673	323.80901	251.8527878	354.1714492	2162.292194	325.9573975	1458.102066	309.9444156	1315.450552	-2.085806035	0.000624098	0.028917378	LOC101265673	NC_015438.3	76371492	76375017	-	1910	protein_coding	tubby-like F-box protein 6%2C transcript variant X1	Tub
101255571	444.0469144	517.6489825	501.4906274	867.440954	693.1624903	862.7374508	487.7288414	807.7802984	-0.727280167	0.00062855	0.029063986	LOC101255571	NC_015449.3	66354112	66358197	+	1533	protein_coding	uncharacterized LOC101255571	-
101254542	964.2841841	1261.878328	1043.342674	2640.184009	1547.291597	2372.79861	1089.835062	2186.758072	-1.004481547	0.000633364	0.029226686	LOC101254542	NC_015447.3	47206435	47208351	+	1098	protein_coding	cyclase-like protein 1	-
101265167	645.2370713	1052.727224	791.0838067	2612.419168	1239.442943	2133.570283	829.6827006	1995.144132	-1.265522789	0.000640146	0.029422151	LOC101265167	NC_015438.3	84201280	84202792	-	1080	protein_coding	uncharacterized LOC101265167	-
101256185	7.142845808	13.94340694	20.18070935	281.8552081	5.030206751	202.423969	13.75565403	163.103128	-3.564347711	0.000640207	0.029422151	LOC101256185	NC_015442.3	63732185	63733764	-	1580	protein_coding	BAHD acyltransferase DCR	-
101248047	76.19035529	61.87386828	73.65958914	254.0903667	104.6283004	207.8363746	70.57460424	188.8516806	-1.422729395	0.000644739	0.029570188	LOC101248047	NC_015446.3	67310722	67315860	-	1829	protein_coding	beta-glucosidase 11%2C transcript variant X1	Glyco_hydro_1
101251058	72.61893238	128.1050512	1.009035468	1.682717661	5.030206751	4.329924471	67.24433969	3.680949628	4.203384537	0.000650849	0.029759548	LOC101251058	NC_015439.3	42585956	42588158	+	1650	protein_coding	senescence-specific cysteine protease SAG39-like	Peptidase_C1
101252019	140.4759676	162.0921056	182.6354197	377.7701148	247.4861722	324.7443353	161.7344976	316.6668741	-0.968963423	0.000651505	0.029759548	LOC101252019	NC_015446.3	3396885	3399207	-	2323	protein_coding	FBD-associated F-box protein At2g26860	F-box
101261564	202.3806312	218.7371963	233.087193	337.3848909	348.0903072	378.8683912	218.0683402	354.7811964	-0.700614759	0.000657278	0.029924348	LOC101261564	NC_015439.3	50613582	50616698	+	1805	protein_coding	DTW domain-containing protein 2%2C transcript variant X2	DTW
543865	1123.80774	736.3861788	1042.333638	106.0112126	460.7669384	276.032685	967.5091858	280.9369453	1.784742771	0.000657765	0.029924348	PPCK2	NC_015443.3	36543883	36545118	-	837	protein_coding	phosphoenolpyruvate carboxylase kinase 2	Pkinase
101249542	84.5236754	135.0767547	149.3372492	861.5514422	140.845789	588.8697281	122.9792264	530.4223198	-2.108062393	0.000668038	0.03033053	LOC101249542	NC_015441.3	2393877	2398108	-	1599	protein_coding	alpha-galactosidase 1	-
112940947	3.571422904	4.357314667	3.027106403	95.07354782	5.030206751	30.3094713	3.651947992	43.47107529	-3.572436723	0.000670144	0.030348645	LOC112940947	NC_015439.3	51164997	51165553	+	461	lncRNA	uncharacterized LOC112940947	-
101262115	73.80940668	77.56020108	99.8945113	291.9515141	134.8095409	202.423969	83.75470636	209.7283414	-1.325193448	0.000671127	0.030348645	LOC101262115	NC_015442.3	65301883	65303927	+	1010	protein_coding	CASP-like protein 4C2	-
101247439	88.0950983	104.575552	80.72283742	162.3822542	172.0330709	167.7845733	91.13116258	167.3999661	-0.874142299	0.000673723	0.03040514	LOC101247439	NC_015444.3	599443	606185	+	3714	protein_coding	F-box protein SKIP1%2C transcript variant X2	-
101249482	48.80944636	54.90216481	65.5873054	26.92348257	18.1087443	15.15473565	56.43297219	20.06232084	1.481598989	0.000676568	0.030472582	LOC101249482	NC_015446.3	1214284	1215476	+	1193	protein_coding	fasciclin-like arabinogalactan protein 12	-
101263471	1364.283549	1523.317208	1596.29411	2549.317256	2100.614339	2379.293497	1494.631622	2343.075031	-0.64849374	0.000680174	0.030557234	LOC101263471	NC_015447.3	1544630	1556788	+	2090	protein_coding	apoptosis inhibitor 5-like protein API5	-
544120	471.4278233	248.366936	280.51186	32.81299438	145.8759958	86.59848942	333.4355398	88.42915986	1.91650171	0.000681156	0.030557234	THM16	NC_015448.3	4106604	4108869	+	1371	protein_coding	myb-related transcription factor	Myb_DNA-binding
109120659	15.47616592	130.71944	15.13553202	2.524076491	7.042289452	5.412405589	53.77704599	4.992923844	3.444008664	0.0006829	0.030574698	LOC109120659	NC_015444.3	53502892	53504880	+	1366	lncRNA	uncharacterized LOC109120659	-
101260755	383.332725	425.2739115	574.1411811	994.4861374	754.5310127	848.6651963	460.9159392	865.8941155	-0.909577812	0.000684733	0.030596059	LOC101260755	NC_015446.3	827505	829006	-	1502	protein_coding	DNA topoisomerase 6 subunit A	-
101247189	386.9041479	353.813951	312.800995	197.7193251	210.2626422	222.9911103	351.1730313	210.3243592	0.739808193	0.000687163	0.030643932	LOC101247189	NC_015449.3	4494683	4496614	+	936	protein_coding	uncharacterized LOC101247189	-
101248367	74.99988099	9.586092268	115.0300433	7494.82446	13.07853755	4594.049864	66.53867219	4033.984287	-5.922329464	0.000693712	0.030874954	LOC101248367	NC_015440.3	55133244	55134068	+	825	protein_coding	21 kDa protein	-
101253408	202.3806312	433.1170779	396.5509388	843.8829068	731.3920616	770.7265558	344.016216	782.0005081	-1.183058308	0.000696299	0.030929117	LOC101253408	NC_015445.3	62613526	62616707	+	2683	protein_coding	uncharacterized LOC101253408	-
543737	716.6655294	604.7952758	541.8520462	268.3934669	396.380292	336.6516276	621.1042838	333.8084622	0.896261507	0.000699007	0.030988413	ht1	NC_015439.3	44386894	44390372	+	1849	protein_coding	hexose transporter 1	Sugar_tr
101260638	280.9519351	628.324775	473.2376344	1822.383226	769.6216329	1327.12185	460.8381148	1306.37557	-1.502521223	0.000704045	0.031150543	LOC101260638	NC_015442.3	3822326	3827376	-	3161	protein_coding	putative late blight resistance protein homolog R1B-16	NB-ARC
104647012	39.28565195	42.70168374	10.09035468	113.5834421	88.53163882	149.3823943	30.69256345	117.1658251	-1.931779041	0.00070819	0.031272618	LOC104647012	NC_015441.3	33993977	33996169	+	414	lncRNA	uncharacterized LOC104647012	-
104645809	40.47612625	20.9151104	32.28913497	279.3311317	37.22352996	167.7845733	31.22679054	161.4464116	-2.375383333	0.000713583	0.031449236	LOC104645809	NC_015439.3	44653539	44657994	+	2904	protein_coding	G-type lectin S-receptor-like serine/threonine-protein kinase At1g11330%2C transcript variant X3	Pkinase_Tyr
101259118	365.4756105	474.9472987	444.9846413	203.6088369	252.5163789	266.290355	428.4691835	240.8051903	0.833915886	0.000719549	0.031650328	LOC101259118	NC_015448.3	53445866	53449610	+	1209	protein_coding	ferredoxin%2C root R-B1%2C transcript variant X1	Fer2
101266410	3479.756383	2172.557093	2480.20918	535.9455749	1486.929116	962.3257137	2710.840885	995.0668014	1.446036659	0.000721034	0.031653946	LOC101266410	NC_015441.3	2611425	2617865	-	3266	protein_coding	protein LNK1-like%2C transcript variant X1	-
101248919	11.90474301	19.17218454	14.12649655	128.727901	19.11478565	101.7532251	15.06780803	83.19863725	-2.460434286	0.00072485	0.031710659	LOC101248919	NC_015438.3	87667839	87670145	-	871	protein_coding	B3 domain-containing protein REM20%2C transcript variant X2	B3
101258723	326.1899586	196.950623	235.105264	86.65995952	144.8699544	96.34081948	252.7486152	109.2902445	1.208963666	0.000725136	0.031710659	LOC101258723	NC_015439.3	45005972	45009648	-	830	lncRNA	uncharacterized LOC101258723	-
101253032	694.0465177	434.8600038	620.5568126	47.95745333	258.552627	149.3823943	583.1544447	151.9641582	1.941375507	0.000728182	0.03178227	LOC101253032	NC_015447.3	47959376	47962828	-	1018	protein_coding	caffeoyl-CoA O-methyltransferase 5	-
109120963	95.23794411	65.35972001	83.74994382	7.572229473	36.21748861	10.82481118	81.44920265	18.20484309	2.166008028	0.000732679	0.031916809	LOC109120963	NC_015445.3	63495470	63498252	+	2783	protein_coding	subtilisin-like protease SBT1.7	Peptidase_S8
101249420	1527.378529	955.1233751	1333.944888	247.3594961	705.2349865	425.4150793	1272.148931	459.3365206	1.469983553	0.000744223	0.032357204	LOC101249420	NC_015448.3	4920841	4924836	-	1275	protein_coding	tyrosine-protein phosphatase DSP1%2C transcript variant X1	-
101055591	344.0470731	347.7137105	372.3340876	852.2964951	508.0508819	671.138293	354.6982904	677.16189	-0.933408823	0.000747093	0.032419536	LOC101055591	NC_015446.3	72498974	72503970	-	4572	protein_coding	putative late blight resistance protein homolog R1A-3%2C transcript variant X1	NB-ARC
101264220	376.1898792	295.4259345	406.6412935	192.6711721	204.2263941	215.4137424	359.4190357	204.1037696	0.816025335	0.000754602	0.032682509	LOC101264220	NC_015442.3	65251383	65254595	-	1444	protein_coding	actin-58	Actin
101261928	76.19035529	74.07434935	24.21685122	11.77902362	12.0724962	18.402179	58.16051862	14.08456628	2.051208717	0.000762571	0.032964398	LOC101261928	NC_015443.3	46356605	46360421	+	2828	protein_coding	putative phospholipid:diacylglycerol acyltransferase 2%2C transcript variant X3	-
101247169	1548.807066	1492.816005	1470.164676	3073.483807	2104.638505	2488.62409	1503.929249	2555.582134	-0.765149448	0.000773826	0.033386972	LOC101247169	NC_015438.3	86848905	86852931	+	1745	protein_coding	replication stress response regulator SDE2	-
101250834	397.6184167	427.8883003	512.5900176	791.7186593	680.0839528	732.8397167	446.0322449	734.8807763	-0.720179189	0.000776963	0.033458343	LOC101250834	NC_015446.3	2134308	2147718	-	4116	protein_coding	E3 ubiquitin-protein ligase UPL7%2C transcript variant X1	HECT
101248905	2728.567099	2330.291884	2640.645819	1532.955789	1798.801934	1680.010695	2566.501601	1670.589473	0.619424733	0.00078158	0.033555467	LOC101248905	NC_015446.3	17729467	17730614	+	904	protein_coding	uncharacterized LOC101248905	-
101248586	752.3797585	836.6044161	834.4723318	1378.145764	1122.742147	1291.399973	807.8188355	1264.095961	-0.64581057	0.000782193	0.033555467	LOC101248586	NC_015443.3	40988448	40996880	-	1652	protein_coding	protein-tyrosine-phosphatase PTP1%2C transcript variant X2	Y_phosphatase
101258510	33.33328044	73.20288641	61.55116353	212.8637841	104.6283004	164.5371299	56.02911013	160.6764048	-1.514581111	0.000784529	0.03359183	LOC101258510	NC_015447.3	61352860	61363072	-	4441	protein_coding	condensin complex subunit 1	-
101268640	232.1424888	82.78897868	270.4215053	45.43337684	75.45310127	55.20653701	195.1176576	58.6976717	1.732831323	0.000788313	0.033622762	LOC101268640	NC_015448.3	34346738	34350477	+	2075	protein_coding	protein NRT1/ PTR FAMILY 4.4-like	-
101258227	133.3331218	128.1050512	194.7438453	341.5916851	253.5224203	321.496892	152.0606727	305.5369991	-1.007089434	0.000789366	0.033622762	LOC101258227	NC_015439.3	37232255	37248022	-	8295	protein_coding	uncharacterized LOC101258227%2C transcript variant X2	-
101266149	44.04754915	226.5803627	46.41563151	15.98581778	26.15707511	12.98977341	105.6811811	18.37755543	2.526769616	0.000789721	0.033622762	LOC101266149	NC_015446.3	4837776	4838889	+	903	protein_coding	probable glutathione S-transferase	GST_N
101268846	280.9519351	201.3079376	309.7738886	124.5211069	150.9062025	129.8977341	264.0112538	135.1083478	0.9656718	0.000793096	0.033702854	LOC101268846	NC_015449.3	60098972	60102005	+	2097	protein_coding	pollen-specific kinase partner protein-like protein	DUF315
104646600	64.28561227	47.93046134	74.66862461	204.4501958	107.6464245	146.1349509	62.29489941	152.743857	-1.298352565	0.000797876	0.033842223	LOC104646600	NC_015440.3	66084228	66088693	+	2717	protein_coding	uncharacterized LOC104646600%2C transcript variant X1	-
101247557	2.380948603	3.485851734	3.027106403	27.7648414	11.06645485	21.64962236	2.96463558	20.1603062	-2.754674139	0.000803483	0.034016131	LOC101247557	NC_015446.3	69548644	69550253	+	497	protein_coding	proteinase inhibitor I	-
101251530	3714.27982	2881.056458	4057.331616	1545.576171	2338.040098	1749.289486	3550.889298	1877.635252	0.919289912	0.000811589	0.034265262	LOC101251530	NC_015447.3	65227513	65232096	+	1387	protein_coding	adenosine kinase 2	PfkB
101267102	602.3799965	548.1501852	681.0989407	1510.2391	864.1895198	1229.69855	610.5430408	1201.375723	-0.976938828	0.000812405	0.034265262	LOC101267102	NC_015440.3	65973830	65979075	-	1330	protein_coding	plant cysteine oxidase 3	-
novel.446	3.571422904	13.071944	25.22588669	105.1698538	43.25977806	67.1138293	13.95641787	71.84782038	-2.354908166	0.000819489	0.034498113	-	NW_020444736.1	80	2324	-	1708	-	PF03732:Retrotransposon gag protein	Retrotrans_gag
101252799	1221.426633	1062.313316	1214.878703	1845.099915	1667.010517	1744.959562	1166.206217	1752.356665	-0.587970257	0.000821341	0.034498113	LOC101252799	NC_015445.3	57069468	57076876	+	1100	protein_coding	50S ribosomal protein L17	-
novel.7	2.380948603	78.43166401	3.027106403	0	1.00604135	0	27.94657301	0.335347117	6.331968088	0.000822512	0.034498113	-	NC_015438.3	29620730	29622067	+	1338	-	-	-
101252520	219.0472715	61.00240534	339.0359171	4.206794151	54.32623291	24.89706571	206.3618646	27.81003092	2.895165147	0.000827802	0.034655583	LOC101252520	NC_015438.3	74993778	74994416	+	639	protein_coding	putative lipid-transfer protein DIR1	-
101255265	2741.662316	3249.685279	2884.832402	5860.064253	4066.419138	5318.229732	2958.726666	5081.571041	-0.780239961	0.000832436	0.034722369	LOC101255265	NC_015439.3	35875255	35878657	-	1755	protein_coding	protein DETOXIFICATION 9	MatE
101267252	0	0	0	29.44755906	2.0120827	8.659848942	0	13.37316357	-6.167342931	0.000832475	0.034722369	LOC101267252	NC_015444.3	62065385	62066596	-	1087	pseudogene	-	p450
101259209	345.2375474	427.0168374	430.8581447	784.1464298	600.6066861	674.3857364	401.0375098	686.3796174	-0.774689788	0.000834568	0.034745444	LOC101259209	NC_015439.3	44075238	44080969	-	2013	protein_coding	DEAD-box ATP-dependent RNA helicase 18%2C transcript variant X2	DEAD
101254155	30.95233184	110.6757926	36.32527684	6.730870642	18.1087443	4.329924471	59.31780041	9.723179806	2.614211287	0.00083924	0.034821044	LOC101254155	NC_015448.3	3003587	3010507	-	2190	protein_coding	endoglucanase 12	-
101261527	54.76181786	34.85851734	56.50598619	11.77902362	17.10270295	19.48466012	48.7087738	16.1221289	1.600845379	0.00083947	0.034821044	LOC101261527	NC_015443.3	33113109	33114369	-	1028	protein_coding	LOB domain-containing protein 15	-
101267064	90.4760469	270.1535094	106.9577596	1334.395105	187.1236911	886.5520354	155.8624386	802.6902771	-2.363240116	0.000841865	0.034856317	LOC101267064	NC_015438.3	90158422	90160640	-	1059	protein_coding	dnaJ homolog subfamily B member 3	DnaJ
101253146	296.428101	170.806735	161.4456748	24.39940608	87.52559747	70.36127265	209.5601703	60.76209207	1.789130252	0.000850128	0.035133937	LOC101253146	NC_015439.3	51649121	51651424	-	1838	protein_coding	COBRA-like protein 4	-
101250263	13911.88269	12887.19386	14015.50265	8328.611061	10017.15372	8915.314486	13604.85973	9087.026424	0.582253024	0.000853479	0.035207958	2-CP1	NC_015447.3	63058465	63062761	-	1127	protein_coding	2-Cys peroxiredoxin 1	-
104649419	467.8564004	122.0048107	360.225662	122.8383892	47.28394346	77.93864048	316.6956244	82.68699105	1.934277724	0.000855161	0.035212965	LOC104649419	NC_015446.3	72157830	72159066	+	747	protein_coding	glycine-rich cell wall structural protein-like	-
101255108	4.761897205	1.742925867	4.036141871	31.97163555	11.06645485	27.06202794	3.513654981	23.36670612	-2.766588422	0.000861952	0.035427962	LOC101255108	NC_015443.3	45222343	45223878	+	1536	protein_coding	BURP domain-containing protein 16	-
101246086	457.1421317	488.0192428	532.7707269	857.3446481	728.3739376	743.6645279	492.6440338	776.4610378	-0.656427573	0.00086773	0.035600614	LOC101246086	NC_015438.3	79703812	79713808	+	2956	protein_coding	uncharacterized LOC101246086	BTB
101245389	3.571422904	1.742925867	3.027106403	28.60620023	10.0604135	21.64962236	2.780485058	20.10541203	-2.884291738	0.000876048	0.03578399	LOC101245389	NC_015445.3	63065762	63069163	+	1733	pseudogene	-	p450
101249076	385.7136736	321.5698225	339.0359171	209.4983487	192.1538979	228.4035158	348.7731377	210.0185875	0.731006014	0.000877061	0.03578399	LOC101249076	NC_015442.3	2352420	2358823	-	2761	protein_coding	beta-1%2C3-galactosyltransferase GALT1%2C transcript variant X2	Galactosyl_T
101263132	5210.706017	4637.925732	4969.499678	2665.424774	3551.325966	3034.194573	4939.377143	3083.648438	0.6797404	0.000877239	0.03578399	LOC101263132	NC_015444.3	62767638	62768352	-	712	protein_coding	photosystem II repair protein PSB27-H1%2C chloroplastic	-
101249263	363.0946619	289.3256939	192.7257743	90.86675367	154.9303679	109.3305929	281.7153767	118.3759048	1.251312864	0.000879684	0.03578399	LOC101249263	NC_015442.3	231820	233675	-	1230	protein_coding	probable inactive poly [ADP-ribose] polymerase SRO2	-
101264197	40.47612625	36.60144321	51.46080885	217.0705782	54.32623291	205.6714124	42.8461261	159.0227412	-1.892993321	0.000880714	0.03578399	LOC101264197	NC_015440.3	69217006	69217913	+	423	lncRNA	uncharacterized LOC101264197	-
101246642	857.141497	569.9367585	715.4061466	395.4386502	408.4527882	414.5902681	714.1614674	406.1605688	0.813347931	0.000881715	0.03578399	LOC101246642	NC_015443.3	48936945	48948539	-	1260	protein_coding	tropinone reductase homolog At5g06060-like	-
101250013	377.3803535	251.8527878	566.0688974	3615.318894	347.0842658	2305.684781	398.4340129	2089.362647	-2.390853427	0.000887649	0.035937825	LOC101250013	NC_015441.3	65939891	65941519	+	988	protein_coding	ganglioside-induced differentiation-associated protein 2	-
101259581	276.1900379	393.029783	284.5480019	1108.910938	492.9602616	693.8703965	317.9226076	765.2471988	-1.266936082	0.000889926	0.035937825	LOC101259581	NC_015438.3	89044951	89046814	+	1864	protein_coding	E3 ubiquitin-protein ligase ATL6	-
101258100	21.42853742	15.6863328	29.26202856	231.3736783	21.12686835	149.3823943	22.12563293	133.9609803	-2.600623582	0.000890283	0.035937825	LOC101258100	NC_015438.3	74453456	74454369	+	835	protein_coding	uncharacterized LOC101258100	-
101262261	117.8569558	129.8479771	128.1475044	459.3819213	173.0391122	338.8165899	125.2841458	323.7458745	-1.36998824	0.000895072	0.036030201	LOC101262261	NC_015438.3	94514799	94516284	-	1153	protein_coding	putative uncharacterized protein DDB_G0284695	-
101258756	1233.331376	1321.137807	1450.993003	7211.286534	1494.977446	4860.340219	1335.154062	4522.2014	-1.760046517	0.000895765	0.036030201	LOC101258756	NC_015443.3	1833714	1843689	+	2328	protein_coding	sterol 3-beta-glucosyltransferase UGT80A2%2C transcript variant X1	-
101249727	4388.088275	2276.261182	3515.479569	14095.28448	4676.080196	11055.37966	3393.276342	9942.248112	-1.551001288	0.000902977	0.03625242	LOC101249727	NC_015442.3	5799883	5800614	-	732	protein_coding	nodulin-related protein 1	-
101257878	316.6661642	140.3055323	225.0149093	42.06794151	109.6585072	70.36127265	227.3288686	74.02924045	1.619556886	0.00090483	0.03625242	LOC101257878	NC_015444.3	67271355	67273573	-	1954	protein_coding	germin-like protein subfamily 3 member 4%2C transcript variant X3	-
101260437	183.3330424	198.6935488	226.0239448	418.1553387	298.794281	374.5384667	202.683512	363.8293621	-0.843978876	0.000906906	0.03625242	LOC101260437	NC_015442.3	62420679	62427268	+	1948	protein_coding	uncharacterized LOC101260437	Lipase_3
101260133	435.7135943	488.8907057	547.906259	3245.962367	504.0267165	2030.734577	490.836853	1926.907887	-1.973003808	0.000909862	0.03625242	LOC101260133	NC_015441.3	64667124	64673202	-	3114	protein_coding	uncharacterized LOC101260133%2C transcript variant X5	-
101260318	302.3804725	360.7856545	374.3521585	615.8746638	504.0267165	608.3543882	345.8394285	576.0852561	-0.735252631	0.000911345	0.03625242	LOC101260318	NC_015449.3	63312677	63324931	+	2751	protein_coding	SPX domain-containing membrane protein At4g22990%2C transcript variant X1	MFS_1
101267180	134.5235961	101.9611632	87.78608569	398.8040856	155.9364093	315.0020053	108.0902817	289.9141667	-1.425788939	0.000913594	0.03625242	LOC101267180	NC_015439.3	53969010	53970873	-	1864	protein_coding	protein PHLOEM PROTEIN 2-LIKE A10	-
101253541	14870.2145	13859.74649	14166.85797	9937.289145	10595.6275	9478.204667	14298.93965	10003.7071	0.515343035	0.000914608	0.03625242	LOC101253541	NC_015439.3	20865212	20866922	+	1469	protein_coding	glyceraldehyde-3-phosphate dehydrogenase A%2C chloroplastic-like	-
101252194	369.0470334	169.935272	359.2166265	103.4871361	135.8155823	126.6502908	299.399644	121.9843364	1.294840922	0.000914981	0.03625242	LOC101252194	NC_015443.3	41914140	41915138	-	999	protein_coding	dehydration-responsive element-binding protein 3-like	AP2
101258865	1107.1411	1425.713359	1040.315567	7695.067862	1226.364406	4985.908028	1191.056676	4635.780099	-1.960549759	0.000915749	0.03625242	LOC101258865	NC_015443.3	47883524	47887013	-	2667	protein_coding	uncharacterized LOC101258865	-
101249987	69.04750948	18.3007216	20.18070935	5.048152982	5.030206751	7.577367824	35.84298015	5.885242519	2.605333923	0.000921242	0.036395929	LOC101249987	NC_015439.3	43002402	43004776	+	2073	protein_coding	uncharacterized LOC101249987	-
101244666	128.5712245	192.5933083	148.3282138	427.4102858	250.5042962	324.7443353	156.4975822	334.2196391	-1.093112126	0.0009226	0.036395929	LOC101244666	NC_015442.3	111759	125440	-	6947	protein_coding	putative late blight resistance protein homolog R1A-4	NB-ARC
543751	677.3798775	974.2955596	938.402985	1969.621022	1352.119575	1549.03048	863.359474	1623.590359	-0.910790476	0.000936606	0.036805083	LOC543751	NC_015438.3	98257010	98260740	-	1667	protein_coding	aminoacylase-1	Peptidase_M20
101249329	90.4760469	101.0897003	101.9125822	717.6790822	91.54976287	501.1887575	97.82610981	436.8058675	-2.15875833	0.000937594	0.036805083	LOC101249329	NC_015448.3	55963075	55966791	-	1155	protein_coding	tetraspanin-3	Tetraspannin
101262936	508.3325267	491.5050945	706.3248274	3491.639146	620.7275131	2266.715461	568.7208162	2126.360706	-1.90268862	0.000938406	0.036805083	LOC101262936	NC_015444.3	65555798	65558335	+	2538	protein_coding	uncharacterized LOC101262936	-
101245978	1.190474301	4.357314667	6.054212806	4.206794151	86.51955612	50.87661253	3.867333925	47.2009876	-3.589732006	0.000940626	0.036805083	LOC101245978	NC_015445.3	63062214	63064749	+	1849	protein_coding	flavonoid 3'-monooxygenase-like	p450
101251435	3151.185476	1846.629956	2288.492441	634.384558	1394.373311	995.8826283	2428.769291	1008.213499	1.268530646	0.000941127	0.036805083	LOC101251435	NC_015439.3	48080945	48081971	+	836	protein_coding	lactoylglutathione lyase	Glyoxalase
101267356	99.99984131	74.94581228	98.88547584	46.27473567	44.26581941	36.804358	91.27704314	42.44830436	1.098204367	0.000944011	0.036853978	LOC101267356	NC_015447.3	847943	877214	-	3761	protein_coding	uncharacterized LOC101267356%2C transcript variant X1	-
101261637	205.9520541	343.3563958	231.0691221	1114.80045	365.1930101	778.3039237	260.1258573	752.7657946	-1.532342833	0.000946788	0.036898574	LOC101261637	NC_015444.3	67918172	67922976	-	1830	protein_coding	DNA repair protein recA homolog 1%2C chloroplastic	-
101244879	78.57130389	184.7501419	137.2288236	858.1860069	169.0149468	582.3748414	133.5167565	536.525265	-2.00523307	0.000948465	0.036900195	PCL1	NC_015443.3	47580261	47583017	+	1611	protein_coding	transcription factor PCL1%2C transcript variant X2	Myb_DNA-binding
101252151	5684.514789	3410.034459	4634.499903	2296.909607	2747.498927	2312.179668	4576.349717	2452.196067	0.899989312	0.000958328	0.037183879	LOC101252151	NC_015449.3	2484932	2487786	-	1044	protein_coding	photosystem I chlorophyll a/b-binding protein 6%2C chloroplastic	-
101259257	55.95229216	28.7582768	26.23492216	2.524076491	12.0724962	6.494886707	36.98183038	7.030486467	2.406620376	0.000959052	0.037183879	LOC101259257	NC_015443.3	43420116	43423759	+	2122	protein_coding	UDP-glucose 6-dehydrogenase 5-like%2C transcript variant X1	-
101263631	74.99988099	39.21583201	76.68669555	504.8152982	64.38664641	360.4662122	63.63413618	309.8893856	-2.286134162	0.000962333	0.037247086	LOC101263631	NC_015445.3	60110606	60119422	-	1659	protein_coding	protein BREVIS RADIX	-
101245626	8639.272005	2773.866517	9581.800801	1108.069579	3062.38987	1707.072723	6998.313108	1959.177391	1.836785778	0.000964514	0.037267578	LOC101245626	NC_015449.3	60201807	60203341	+	1047	protein_coding	aquaporin TIP2-1	-
104648910	54.76181786	28.7582768	35.31624137	0.84135883	6.036248101	11.9072923	39.61211201	6.261633076	2.689171968	0.00096815	0.037344124	LOC104648910	NC_015438.3	4587932	4590253	-	2236	protein_coding	uncharacterized LOC104648910	MuDR
104644988	11.90474301	4.357314667	1.009035468	143.0310011	4.024165401	93.09337613	5.75703105	80.04951423	-3.816403392	0.000973434	0.037467264	LOC104644988	NC_015449.3	50628064	50633406	+	3040	protein_coding	uncharacterized LOC104644988%2C transcript variant X2	-
101245530	1710.711571	2441.83914	2381.323704	13869.80032	2170.031192	9625.422099	2177.958138	8555.084536	-1.973779869	0.000975039	0.037467264	LOC101245530	NC_015440.3	60644350	60646658	-	743	protein_coding	late embryogenesis abundant protein At5g17165%2C transcript variant X1	-
544016	991.665093	2248.374368	1326.88164	10382.36797	1743.46966	6708.135487	1522.307034	6277.991037	-2.043926371	0.000976324	0.037467264	PMEU1	NC_015440.3	71927622	71930779	-	2013	protein_coding	pectin methylesterase	-
101263085	504.7611038	376.4719873	488.3731664	170.7958425	292.7580329	212.1662991	456.5354191	225.2400582	1.01967951	0.0009801	0.037474737	LOC101263085	NC_015449.3	3016069	3020662	-	2160	protein_coding	monogalactosyldiacylglycerol synthase 2%2C chloroplastic%2C transcript variant X1	-
101250279	33.33328044	99.34677442	48.43370245	0	13.07853755	6.494886707	60.37125244	6.524474753	3.228681676	0.000980591	0.037474737	LOC101250279	NC_015449.3	4650286	4654954	+	2325	protein_coding	proton pump-interactor 1	-
101243677	8453.558014	4440.975109	7452.735964	2578.764815	3819.939007	3102.390883	6782.423029	3167.031568	1.098641991	0.000981501	0.037474737	LOC101243677	NC_015449.3	10628092	10629213	+	659	protein_coding	uncharacterized LOC101243677	-
101244940	609.5228423	809.5890652	890.978318	2476.960396	1077.470286	1888.92955	770.0300752	1814.453411	-1.236423637	0.000986574	0.037604792	LOC101244940	NC_015440.3	71036375	71041364	+	2957	protein_coding	inactive protein kinase SELMODRAFT_444075%2C transcript variant X3	Pkinase
100874537	242.8567575	271.8964352	243.1775477	36.1784297	130.7853755	86.59848942	252.6435801	84.52076488	1.583173334	0.000988407	0.037611147	SlCKX2	NC_015438.3	82886172	82888151	-	1602	protein_coding	cytokinin oxidase/dehydrogenase-like 2	FAD_binding_4
101254379	708.3322093	763.4015297	769.8940619	1076.097944	1127.772354	1064.078939	747.209267	1089.316412	-0.543433221	0.000994052	0.037748736	LOC101254379	NC_015441.3	60227249	60232983	+	1813	protein_coding	uncharacterized LOC101254379	-
101258666	7.142845808	68.84557175	1.009035468	0.84135883	0	0	25.66581767	0.280452943	6.208979475	0.000995369	0.037748736	LOC101258666	NC_015443.3	46739685	46744447	+	4167	protein_coding	uncharacterized LOC101258666%2C transcript variant X1	-
101255768	8.33332011	10.4575552	13.11746108	0	0	1.082481118	10.63611213	0.360827039	4.936274278	0.000997836	0.037776146	LOC101255768	NC_015440.3	62628809	62629840	+	914	protein_coding	proteinase inhibitor type-2 P303.51	-
101257906	1535.711849	961.2236156	1209.833526	393.7559326	741.4524751	565.0551435	1235.589663	566.7545171	1.12455927	0.001001093	0.037776146	LOC101257906	NC_015447.3	19812175	19817033	-	1692	protein_coding	pectin acetylesterase 3-like%2C transcript variant X3	-
101268249	582.1419334	682.3554769	738.6139624	2511.456108	875.2559747	1783.928882	667.7037909	1723.546988	-1.368113325	0.001001114	0.037776146	LOC101268249	NC_015439.3	42412235	42417857	-	4924	protein_coding	probable phosphoribosylformylglycinamidine synthase%2C chloroplastic/mitochondrial%2C transcript variant X1	-
101265200	0	0	0	7.572229473	21.12686835	3.247443353	0	10.64884706	-5.833449308	0.001003192	0.03779135	LOC101265200	NC_015439.3	40199338	40211840	-	3693	protein_coding	protein ANTI-SILENCING 1-like%2C transcript variant X4	BAH
101256391	20.23806312	20.04364747	16.14456748	346.6398381	5.030206751	228.4035158	18.80875936	193.3578536	-3.362341841	0.001010765	0.038013184	LOC101256391	NC_015443.3	48053066	48056121	+	1438	protein_coding	protein PMR5	-
101251710	199.9996826	369.5002838	187.680597	74.03957707	131.7914169	85.5160083	252.3935211	97.11566742	1.380613576	0.001015074	0.038072034	LOC101251710	NC_015445.3	58997225	59005861	-	2631	protein_coding	poly [ADP-ribose] polymerase 2-like	WGR
novel.34	2.380948603	1.742925867	1.009035468	14.30310011	12.0724962	17.31969788	1.710969979	14.56509807	-3.107332867	0.001015704	0.038072034	-	NC_015438.3	61922868	61927519	-	1417	-	-	-
101250055	482.1420921	2488.898138	128.1475044	16.82717661	204.2263941	82.26856495	1033.062578	101.1073786	3.353916011	0.001021958	0.038166836	LOC101250055	NC_015446.3	72417695	72419882	+	1424	protein_coding	aldo-keto reductases superfamily protein%2C transcript variant X1	Aldo_ket_red
101267603	220.2377458	218.7371963	267.3943989	566.2344928	348.0903072	442.7347772	235.456447	452.3531924	-0.942719681	0.001022672	0.038166836	LOC101267603	NC_015442.3	2129165	2131220	-	2056	protein_coding	probable L-cysteine desulfhydrase%2C chloroplastic	Aminotran_5
101247111	57.14276647	43.57314667	90.81319209	15.98581778	25.15103376	22.73210347	63.84303508	21.28965167	1.588947321	0.001023308	0.038166836	LOC101247111	NC_015449.3	60311990	60313144	-	1155	protein_coding	uncharacterized LOC101247111	-
101247399	110.71411	68.84557175	94.84933396	35.33707087	44.26581941	41.13428247	91.46967191	40.24572425	1.182743728	0.001037433	0.038629814	LOC101247399	NC_015439.3	43477754	43479615	+	1007	protein_coding	transcription factor bHLH162	HLH
101255091	179.7616195	234.4235291	164.4727812	317.192279	522.1354608	357.2187689	192.8859766	398.8488362	-1.046256349	0.001043223	0.038781433	LOC101255091	NC_015441.3	64514253	64525413	-	4168	protein_coding	probable serine/threonine protein kinase IRE4%2C transcript variant X1	Pkinase
101267480	69.04750948	62.74533121	99.8945113	720.2031587	59.35643966	482.7865785	77.22911733	420.782059	-2.446266739	0.001048719	0.038921633	LOC101267480	NC_015439.3	38125546	38130608	-	1695	protein_coding	protease Do-like 8%2C chloroplastic	-
101267673	2440.472318	3111.994135	2786.955962	21555.61323	2327.979684	13607.87013	2779.807472	12497.15435	-2.168536909	0.001054495	0.03895626	LOC101267673	NC_015439.3	40972367	40974954	-	1093	protein_coding	uncharacterized protein ycf23	-
101258965	99.99984131	33.11559147	65.5873054	18.50989427	19.11478565	20.56714124	66.23424606	19.39727372	1.766935159	0.001055682	0.03895626	LOC101258965	NC_015443.3	42486163	42487230	-	1068	protein_coding	zinc finger protein 3	-
101259668	96.42841841	64.48825708	94.84933396	29.44755906	41.24769536	38.96932024	85.25533648	36.55485822	1.222855569	0.001056833	0.03895626	ASH3	NC_015446.3	67758348	67759553	-	1206	protein_coding	acylsugar acylhydrolase 3	Abhydrolase_3
101249824	1047.617385	384.3151537	677.0627988	48.79881216	296.7821983	134.2276586	702.9984459	159.936223	2.136679187	0.001057118	0.03895626	PAL2	NC_015442.3	66408552	66412302	+	2602	protein_coding	phenylalanine ammonia-lyase 2	-
101250465	3952.374681	1547.71817	3326.789937	1325.981517	1250.509398	1053.254128	2942.294262	1209.915014	1.281753295	0.001058284	0.03895626	LOC101250465	NC_015439.3	51754725	51756464	+	1645	protein_coding	formin-2	-
101263545	480.9516178	537.69263	493.4183437	1239.321557	682.0960355	1050.006684	504.0208638	990.4747589	-0.974660208	0.001061109	0.038996624	LOC101263545	NC_015438.3	81628256	81631105	-	2850	protein_coding	disease resistance protein RPM1-like	NB-ARC
101244454	65.47608658	60.13094241	74.66862461	20.19261193	36.21748861	17.31969788	66.7585512	24.57659947	1.442162269	0.001066824	0.039065624	LOC101244454	NC_015448.3	55121244	55131355	-	3380	protein_coding	transcription factor MYB3R-1-like	Myb_DNA-binding
543944	217.8567971	405.2302641	249.2317605	564.5517751	635.8181333	594.2821336	290.7729406	598.2173474	-1.038440303	0.001068522	0.039065624	ARG1	NC_015438.3	84727217	84731518	+	1471	protein_coding	arginase 1	-
101261588	39876.1272	25066.75982	28987.57092	8776.213959	19034.30235	12727.81298	31310.15264	13512.77643	1.212312416	0.001069508	0.039065624	LOC101261588	NC_015449.3	2921954	2923635	-	1091	protein_coding	proline-rich protein	-
101245497	220.2377458	266.6676576	226.0239448	1421.055064	250.5042962	954.7483459	237.6431161	875.4359021	-1.881173964	0.00107164	0.039065624	LOC101245497	NC_015438.3	86467115	86470316	+	1265	protein_coding	uncharacterized LOC101245497	-
101256981	3241.661523	3978.228291	3790.946252	7434.246624	5120.750473	6316.277322	3670.278689	6290.424806	-0.777218712	0.001072847	0.039065624	LOC101256981	NC_015443.3	40657767	40662476	-	2266	protein_coding	protein NRT1/ PTR FAMILY 5.10%2C transcript variant X1	-
101262636	1504.759517	656.2115889	1685.089231	229.6909607	633.8060506	357.2187689	1282.020112	406.9052601	1.655849297	0.001073374	0.039065624	LOC101262636	NC_015444.3	66335558	66337873	+	2142	protein_coding	indole-3-acetic acid-amido synthetase GH3.6	-
101262177	114.2855329	54.03070188	76.68669555	34.49571204	14.0845789	27.06202794	81.66764345	25.2141063	1.686374294	0.001075381	0.039070861	LOC101262177	NC_015448.3	54453512	54458494	-	1208	protein_coding	UDP-xylose transporter 1	-
101246306	247.6186547	440.9602443	428.8400738	1050.857179	619.7214717	821.6031684	372.4729909	830.727273	-1.156308786	0.001076981	0.039070861	LOC101246306	NC_015439.3	43652199	43653995	-	1351	protein_coding	stem-specific protein TSJT1	-
101250049	10.71426871	9.586092268	28.2529931	193.512531	19.11478565	110.413074	16.18445136	107.6801302	-2.73511018	0.001081917	0.039186935	LOC101250049	NC_015438.3	80178246	80182398	-	3318	protein_coding	pentatricopeptide repeat-containing protein ELI1%2C chloroplastic%2C transcript variant X1	-
104647380	19.04758882	47.05899841	35.31624137	6.730870642	10.0604135	8.659848942	33.80760953	8.483711029	2.009391924	0.001086502	0.039289925	LOC104647380	NC_015442.3	20265715	20269595	-	2302	lncRNA	uncharacterized LOC104647380	-
novel.166	38.09517764	20.04364747	11.09939014	1.682717661	4.024165401	4.329924471	23.07940509	3.345602511	2.803288097	0.001089222	0.039325263	-	NC_015442.3	18567496	18569331	+	984	-	-	-
101267261	413.0945826	156.863328	259.3221152	26.92348257	119.7189207	64.94886707	276.4266753	70.53042344	1.972028187	0.001092792	0.039350403	LOC101267261	NC_015446.3	15116864	15126089	+	3158	protein_coding	transcription factor bHLH61-like%2C transcript variant X3	-
101258407	0	1.742925867	2.018070935	89.18403601	0	56.28901812	1.253665601	48.49101804	-5.236704135	0.001094823	0.039350403	LOC101258407	NC_015438.3	74424077	74426387	+	2215	protein_coding	protein DETOXIFICATION 55%2C transcript variant X2	MatE
101245036	2355.948642	1631.378611	1989.817942	1163.599262	1275.660432	1092.223448	1992.381732	1177.161047	0.758783078	0.00109515	0.039350403	LOC101245036	NC_015449.3	60125457	60132260	+	2397	protein_coding	malonate--CoA ligase	AMP-binding
101258514	757.1416557	686.7127916	501.4906274	3891.28459	692.156449	2571.975136	648.4483582	2385.138725	-1.879162372	0.00109912	0.039430262	LOC101258514	NC_015439.3	48875334	48880767	-	4286	protein_coding	phosphatidylinositol transfer protein 3%2C transcript variant X6	-
101264515	101.1903156	94.11799682	104.9396886	954.9422724	72.43497722	578.0449169	100.082667	535.1407222	-2.419131624	0.001104761	0.039569726	LOC101264515	NC_015441.3	61740454	61746507	-	2850	protein_coding	oligopeptide transporter 4-like%2C transcript variant X1	OPT
101267108	454.7611831	536.821167	481.3099181	2067.218646	613.6852236	1412.637859	490.9640894	1364.513909	-1.474722171	0.001106855	0.039581916	LOC101267108	NC_015441.3	355335	367141	+	8767	protein_coding	uncharacterized LOC101267108	NB-ARC
101257783	742.8559641	372.1146726	291.6112502	170.7958425	202.2143114	177.5269033	468.8606289	183.5123524	1.352342304	0.001109837	0.039625737	LOC101257783	NC_015444.3	123951	126312	+	1310	protein_coding	class V chitinase	-
101252675	1028.569796	1009.154077	1011.053539	715.1550057	682.0960355	725.2623489	1016.259137	707.5044634	0.52237941	0.001113232	0.039679074	LOC101252675	NC_015440.3	64647811	64651689	+	1586	protein_coding	phosphoenolpyruvate/phosphate translocator 1%2C chloroplastic	-
101263279	347.618496	169.0638091	320.8732787	97.59762431	144.8699544	107.1656307	279.1851946	116.5444031	1.259507121	0.001115277	0.039679074	LOC101263279	NC_015448.3	54516219	54523167	-	3107	protein_coding	receptor-like serine/threonine-protein kinase NCRK%2C transcript variant X1	Pkinase
101247316	635.7132769	841.8331937	770.9030973	1677.669508	1109.663609	1304.389747	749.4831893	1363.907621	-0.863507627	0.00111663	0.039679074	LOC101247316	NC_015441.3	64221985	64232984	-	2559	protein_coding	BEL1-like homeodomain protein 4	POX
101260364	146.4283391	189.1074566	171.5360295	1446.295829	132.7974582	909.2841389	169.0239417	829.4591421	-2.294811255	0.001118364	0.039679074	LOC101260364	NC_015445.3	53205553	53210521	+	1204	protein_coding	uncharacterized protein ycf36%2C transcript variant X2	-
101259622	1395.235881	1836.172401	1585.19472	2704.968639	2422.547571	2487.541609	1605.534334	2538.352606	-0.660480458	0.001121925	0.039742913	LOC101259622	NC_015440.3	71428266	71439281	-	2634	protein_coding	polyadenylate-binding protein-interacting protein 4%2C transcript variant X1	-
101268123	37661.845	20464.56407	31400.17472	14405.74589	16893.44635	14591.84547	29842.19459	15297.01257	0.964082824	0.001126949	0.039858315	LOC101268123	NC_015444.3	66169562	66171193	-	1047	protein_coding	chlorophyll a-b binding protein 13%2C chloroplastic-like	-
778254	1611.902204	676.2552364	360.225662	100.1217008	331.9936456	204.5889313	882.7943675	212.2347592	2.056728274	0.001131756	0.039965679	AADC1A	NC_015445.3	57876349	57878579	-	1752	protein_coding	aromatic amino acid decarboxylase 1A	-
543679	1436.902482	1314.166104	1440.902648	2649.438957	1987.937708	2108.673217	1397.323744	2248.683294	-0.686785246	0.001136771	0.040080072	EIL1	NC_015443.3	45619900	45622902	-	2469	protein_coding	EIL1 protein	EIN3
101258549	429.7612228	518.5204454	491.4002728	1133.310344	659.9631257	963.4081948	479.8939803	918.8938883	-0.936992263	0.001142906	0.040233488	LOC101258549	NC_015441.3	3984592	3989430	-	2863	protein_coding	UBP1-associated protein 2B-like	RRM_1
101263759	572.618139	664.0547553	716.4151821	1831.638174	872.2378506	1505.731235	651.0293588	1403.20242	-1.107897675	0.00114619	0.040286269	LOC101263759	NC_015438.3	87315874	87319883	+	2014	protein_coding	Rho GTPase activating protein 2	RhoGAP
101263363	86.904624	42.70168374	36.32527684	5.889511812	21.12686835	10.82481118	55.31052819	12.61373045	2.137357692	0.001151889	0.040306328	LOC101263363	NC_015447.3	65347461	65349748	-	1325	protein_coding	short-chain dehydrogenase TIC 32%2C chloroplastic	adh_short
544022	448.8088116	642.268182	731.5507141	2101.714358	892.3586776	1441.864849	607.5425692	1478.645962	-1.283040229	0.001151956	0.040306328	FRK2	NC_015443.3	45234864	45237513	-	1336	protein_coding	fructokinase	PfkB
novel.346	234.5234374	167.3208832	227.0329802	1336.919181	211.2686835	910.36662	209.6257669	819.5181616	-1.967600161	0.001152225	0.040306328	-	NC_015447.3	51242787	51248964	+	6178	-	PF13456:Reverse transcriptase-like|PF14111:Domain of unknown function (DUF4283)|PF14392:Zinc knuckle	-
101260587	277.3805122	354.6854139	311.7919595	565.393134	469.8213106	520.6734176	314.6192952	518.6292874	-0.719838224	0.001153906	0.040306328	LOC101260587	NC_015447.3	58651486	58660264	-	3268	protein_coding	probable LRR receptor-like serine/threonine-protein kinase At1g06840%2C transcript variant X2	Pkinase_Tyr
101251771	3988.08891	4697.185211	4948.309934	6861.281261	7196.213778	6578.237753	4544.528018	6878.577597	-0.597872277	0.001156123	0.040321358	LOC101251771	NC_015441.3	60147984	60153979	+	2527	protein_coding	serine/arginine-rich splicing factor SC35%2C transcript variant X3	RRM_1
101254287	489.2849379	197.8220859	528.7345851	116.9488774	179.0753603	151.5473565	405.2805363	149.1905314	1.441674517	0.001167464	0.040648479	LOC101254287	NC_015440.3	69976037	69978532	-	1389	protein_coding	caffeoylshikimate esterase	-
101246287	129.7616988	109.8043296	102.9216177	329.8126615	165.9968228	259.7954683	114.1625487	251.8683175	-1.144015364	0.001169105	0.040648479	LOC101246287	NC_015447.3	56989917	57007458	+	2254	protein_coding	SKP1-like protein 1B%2C transcript variant X3	Skp1
101253388	116.6664815	55.77362774	126.1294335	46.27473567	22.1329097	24.89706571	99.52318091	31.10157036	1.668184762	0.001171373	0.040664663	LOC101253388	NC_015443.3	41860713	41861712	-	1000	protein_coding	uncharacterized LOC101253388	-
101261563	172.6187737	143.791384	211.8974482	506.4980158	263.5828338	387.5282402	176.1025353	385.8696966	-1.133109915	0.00117348	0.040675235	LOC101261563	NC_015448.3	227034	228012	+	979	protein_coding	RING-H2 finger protein ATL78-like	-
104647592	0	1.742925867	1.009035468	502.2912217	0	281.4450906	0.917320445	261.2454374	-8.12329942	0.001175848	0.040694803	LOC104647592	NC_015438.3	6501708	6504260	+	1700	lncRNA	uncharacterized LOC104647592	-
101267825	615.4752138	675.3837735	620.5568126	1394.131582	867.2076439	1174.492013	637.1386	1145.277079	-0.84608976	0.00117943	0.040756246	LOC101267825	NC_015444.3	58417009	58425339	+	2279	protein_coding	zinc finger protein CONSTANS-LIKE 10	CCT
101245181	53.57134356	113.2901814	39.35238324	15.14445895	21.12686835	22.73210347	68.73796938	19.66781026	1.814688123	0.001187573	0.040946989	LOC101245181	NC_015444.3	64427123	64428875	+	1057	protein_coding	probable glutathione S-transferase	GST_N
101268669	60770.14166	37450.2481	54278.03588	23915.62475	32087.68887	24550.67175	50832.80855	26851.32846	0.920757636	0.00119004	0.040946989	CAB11	NC_015440.3	66975786	66977028	+	1091	protein_coding	chlorophyll a-b binding protein CAB11	-
101262489	78.57130389	28.7582768	14.12649655	571.2826458	27.16311646	416.7552303	40.48535908	338.4003309	-3.067283118	0.001190393	0.040946989	LOC101262489	NC_015440.3	1120143	1127188	+	2466	protein_coding	(E%2CE)-geranyllinalool synthase	-
101247307	411.9041083	496.7338721	549.9243299	1649.063307	664.9933325	1151.759909	486.1874368	1155.272183	-1.248643829	0.001210789	0.041585152	LOC101247307	NC_015440.3	68475380	68487164	-	3484	protein_coding	ribonuclease TUDOR 1	-
101260662	101.1903156	97.60384855	102.9216177	607.4610755	103.6222591	432.9924471	100.5719273	381.3585939	-1.92345621	0.001215566	0.041653256	LOC101260662	NC_015445.3	55874678	55877567	-	1988	protein_coding	protein NRT1/ PTR FAMILY 1.2	-
101253742	67.85703518	95.86092268	52.46984432	185.9403015	128.7732928	172.1144977	72.06260073	162.2760307	-1.167917111	0.001216463	0.041653256	LOC101253742	NC_015439.3	44277623	44284308	+	1646	protein_coding	telomerase Cajal body protein 1	-
101261924	11.90474301	14.81486987	35.31624137	0	4.024165401	1.082481118	20.67861808	1.702215506	3.640599312	0.001219386	0.041690081	LOC101261924	NC_015443.3	34183067	34186741	+	2586	protein_coding	probable methyltransferase PMT22	-
101263807	1167.85529	1543.360855	1087.740234	511.5461688	803.8270388	679.7981419	1266.318793	665.0571165	0.92985396	0.001222331	0.041727517	LOC101263807	NC_015441.3	19594688	19598254	+	1350	protein_coding	spermidine synthase 1	-
101247332	86.904624	172.5496608	145.3011073	388.7077796	231.3895106	325.8268164	134.9184641	315.3080355	-1.221754346	0.001236256	0.0421316	LOC101247332	NC_015443.3	45441043	45450575	+	1798	protein_coding	uncharacterized protein At3g49140%2C transcript variant X2	-
101263184	1127.379163	1279.307586	1224.969058	2523.235132	1655.944062	2089.188557	1210.551936	2089.455917	-0.787460245	0.001237902	0.0421316	LOC101263184	NC_015449.3	1059460	1063997	+	1312	protein_coding	ribosome biogenesis regulatory protein homolog	-
778307	61.90466367	196.950623	85.76801475	18.50989427	37.22352996	38.96932024	114.8744338	31.56758149	1.872067603	0.00124035	0.042151351	LeDEF	NC_015441.3	65145926	65149587	+	1224	protein_coding	DEFICIENS%2C transcript variant X1	SRF-TF
101267502	167.8568765	125.4906624	125.120398	297.8410259	249.4982549	224.0735914	139.4893123	257.1376241	-0.886756993	0.001252468	0.042499163	LOC101267502	NC_015440.3	72014622	72018560	-	3939	protein_coding	tyrosine-sulfated glycopeptide receptor 1	Pkinase
101258565	111.9045843	61.00240534	107.966795	15.98581778	43.25977806	31.39195241	93.62459491	30.21251608	1.635964238	0.001260271	0.042699721	LOC101258565	NC_015443.3	43544291	43546100	+	1485	protein_coding	thioredoxin-like 1-2%2C chloroplastic	-
544150	16.66664022	11.32901814	26.23492216	1.682717661	4.024165401	2.164962236	18.07686017	2.623948432	2.794913967	0.001264564	0.042780925	LOC544150	NC_015439.3	48689768	48691987	+	1668	protein_coding	dihydroflavonol 4-reductase	Epimerase
101267889	96.42841841	198.6935488	140.25593	1069.367073	137.827665	752.3243768	145.1259658	653.1730384	-2.169250044	0.00126679	0.042792096	LOC101267889	NC_015442.3	990106	992424	-	1684	protein_coding	protein JINGUBANG	-
112940515	1.190474301	3.485851734	1.009035468	14.30310011	12.0724962	22.73210347	1.895120501	16.36923326	-3.055599302	0.001271416	0.042821351	LOC112940515	NC_015449.3	62286994	62291964	+	4480	lncRNA	uncharacterized LOC112940515	-
101260079	45.23802345	83.66044161	33.29817043	153.9686659	148.8941198	123.4028474	54.06554517	142.0885444	-1.387937998	0.001271452	0.042821351	LOC101260079	NC_015446.3	63739318	63740316	-	999	protein_coding	protein MARD1	-
101251688	1157.141021	1165.145942	1294.592505	1946.062974	1669.0226	1776.351514	1205.626489	1797.145696	-0.576049785	0.001277324	0.042955017	LOC101251688	NC_015443.3	44545052	44551088	-	2346	protein_coding	CBS domain-containing protein CBSCBSPB1-like	CBS
101245281	233.3329631	120.2618848	149.3372492	75.72229473	73.44101857	75.77367824	167.6440324	74.97899718	1.15726113	0.001280082	0.042983703	LOC101245281	NC_015438.3	279989	283635	+	1086	protein_coding	probable peroxygenase 4%2C transcript variant X1	-
101245536	44.04754915	49.67338721	97.87644037	249.8835726	109.6585072	211.083818	63.86579224	190.2086326	-1.574088177	0.001283794	0.042999523	LOC101245536	NC_015440.3	64113800	64115473	-	1674	protein_coding	uncharacterized LOC101245536	-
101252939	35.71422904	18.3007216	31.2800995	8.413588303	5.030206751	7.577367824	28.43168338	7.007054293	2.007604949	0.001284364	0.042999523	LOC101252939	NC_015439.3	55110145	55111513	-	1163	protein_coding	transcription factor MYB20	Myb_DNA-binding
novel.44	11.90474301	0.871462933	1.009035468	84.13588303	14.0845789	49.79413142	4.595080472	49.33819778	-3.47191576	0.001287169	0.043029586	-	NC_015438.3	83870043	83878158	-	1624	-	PF13456:Reverse transcriptase-like	-
101252088	55.95229216	94.11799682	33.29817043	18.50989427	16.0966616	20.56714124	61.1228198	18.39123237	1.737266248	0.001289414	0.043040875	LOC101252088	NC_015443.3	23402564	23407084	+	1759	protein_coding	glutamate dehydrogenase A-like	-
101253214	416.6660055	530.7209265	582.2134649	2715.906304	561.3710734	1838.052938	509.8667989	1705.110105	-1.741623799	0.001293082	0.043099543	LOC101253214	NC_015445.3	55359615	55363452	+	1980	protein_coding	regulator of chromosome condensation (RCC1) family protein	-
101249417	8202.367936	7299.373531	7513.278093	4792.379897	5700.23029	4965.340887	7671.673187	5152.650358	0.574209339	0.001306559	0.043484522	LOC101249417	NC_015448.3	2806963	2813926	-	1544	protein_coding	phosphoglycolate phosphatase 1B%2C chloroplastic	-
101252633	45.23802345	33.11559147	29.26202856	160.6995366	51.30810886	130.9802152	35.87188116	114.3292869	-1.6772504	0.001332943	0.044297305	LOC101252633	NC_015438.3	95852470	95854766	-	2100	protein_coding	salicylic acid-binding protein 2-like%2C transcript variant X3	-
112940924	0	0	0	15.14445895	3.018124051	9.74233006	0	9.301637685	-5.642198133	0.001334983	0.044299837	LOC112940924	NC_015439.3	37811994	37816700	-	1956	lncRNA	uncharacterized LOC112940924%2C transcript variant X1	-
101260721	64.28561227	96.73238562	48.43370245	343.2744028	93.56184557	273.8677228	69.81723345	236.9013237	-1.761132587	0.001344537	0.044551368	LOC101260721	NC_015441.3	61559653	61567585	-	2003	protein_coding	protein CLT2%2C chloroplastic%2C transcript variant X2	-
101243656	2841.662157	1436.170914	3056.368432	531.7387807	1335.016872	804.2834705	2444.733834	890.3463743	1.457336713	0.001346743	0.044559034	LOC101243656	NC_015447.3	65221121	65224832	+	2611	protein_coding	phenylalanine ammonia-lyase 6	-
101267187	99.99984131	149.0201616	77.69573101	21.87532959	51.30810886	41.13428247	108.9052447	38.10590697	1.522601612	0.001354043	0.044734961	LOC101267187	NC_015448.3	3489086	3494691	+	741	protein_coding	esterase AGAP003155	-
101267073	1627.37837	2074.081782	2008.989616	4598.026008	2651.924999	3600.332198	1903.483256	3616.761068	-0.925994829	0.001363293	0.044974711	LOC101267073	NC_015447.3	62010452	62014359	-	1040	protein_coding	eukaryotic translation initiation factor NCBP	-
104646781	236.904386	110.6757926	164.4727812	25.24076491	86.51955612	30.3094713	170.6843199	47.35659744	1.850324049	0.001368704	0.045059422	LOC104646781	NC_015441.3	4521016	4523517	+	2502	protein_coding	RING-H2 finger protein ATL54-like	-
104644849	0	0	1.009035468	42.06794151	1.00604135	15.15473565	0.336345156	19.40957284	-5.741415865	0.001369854	0.045059422	LOC104644849	NC_015449.3	4723602	4726830	+	1595	lncRNA	uncharacterized LOC104644849	-
101265165	803.5701534	715.4710684	824.3819771	3060.863425	909.4613806	2459.3971	781.1410663	2143.240635	-1.456297845	0.001376556	0.045174777	LOC101265165	NC_015438.3	81673172	81675546	-	1682	protein_coding	transcription factor bHLH130	HLH
101254230	38.09517764	11.32901814	23.20781576	3.365435321	5.030206751	4.329924471	24.21067051	4.241855514	2.510606883	0.00137764	0.045174777	LOC101254230	NC_015446.3	990529	994280	-	1379	protein_coding	probable beta-1%2C4-xylosyltransferase IRX9	-
101250669	8.33332011	18.3007216	11.09939014	0	1.00604135	1.082481118	12.57781062	0.696174156	4.265227036	0.001379367	0.045174777	LOC101250669	NC_015440.3	39445505	39447094	+	1309	protein_coding	ras-related protein RABA4d-like	Ras
101262879	677.3798775	801.7458988	715.4061466	322.240432	512.0750473	375.6209479	731.510641	403.3121424	0.859956302	0.001388954	0.04535468	LOC101262879	NC_015439.3	52188639	52190885	+	1448	protein_coding	calcium uniporter protein%2C mitochondrial-like	-
101243824	8.33332011	6.100240534	8.072283742	0	0	0	7.501948129	0	5.389355641	0.001389669	0.04535468	LOC101243824	NC_015438.3	79618008	79621791	+	2247	protein_coding	receptor-like cytosolic serine/threonine-protein kinase RBK2	Pkinase_Tyr
101258908	1017.855528	913.2931543	1046.36978	3171.081431	1276.666473	2369.551167	992.506154	2272.433024	-1.195295607	0.00139089	0.04535468	LOC101258908	NC_015447.3	60830287	60836010	+	2066	protein_coding	transcription factor bHLH48	HLH
101246959	1199.998096	1174.732034	1144.24622	3463.032945	1525.158687	2608.779494	1172.992117	2532.323709	-1.110415084	0.001396192	0.045461859	LOC101246959	NC_015438.3	79769826	79778506	+	2937	protein_coding	squamosa promoter-binding-like protein 7%2C transcript variant X3	SBP
101250059	1754.75912	970.8097079	1272.393725	543.5178044	788.7364186	638.6638595	1332.654184	656.9726941	1.020190198	0.001405289	0.045655612	LOC101250059	NC_015438.3	97321579	97326497	+	3779	protein_coding	cingulin-like protein 1%2C transcript variant X1	-
101263676	28.57138323	53.15923894	88.79512116	673.0870642	42.25373671	370.2085423	56.84191444	361.8497811	-2.669403693	0.00140679	0.045655612	LOC101263676	NC_015440.3	7286349	7287374	-	701	protein_coding	uncharacterized protein At5g65660	-
101250724	529.7610641	563.836518	653.8549831	1215.76351	828.9780726	987.2227794	582.4841884	1010.654787	-0.795160623	0.001408212	0.045655612	LOC101250724	NC_015446.3	6032642	6039443	-	4096	protein_coding	BTB/POZ domain-containing protein At3g09030%2C transcript variant X2	K_tetra
778295	186.9044653	55.77362774	1220.932916	78.24637122	47.28394346	71.44375377	487.8703363	65.65802282	2.893126332	0.001410879	0.04567646	CHS2	NC_015442.3	64481601	64483303	+	1422	protein_coding	chalcone synthase	Chal_sti_synt_N
101256007	36.90470334	47.05899841	50.45177339	10.93766479	14.0845789	21.64962236	44.80515838	15.55728868	1.542015164	0.001413343	0.045690659	LOC101256007	NC_015443.3	42605987	42608263	+	1724	protein_coding	aspartyl protease family protein At5g10770-like	-
101250797	2.380948603	3.485851734	5.045177339	80.77044771	3.018124051	38.96932024	3.637325892	40.91929733	-3.48728622	0.001415421	0.045692367	LOC101250797	NC_015442.3	3304797	3305884	+	1088	protein_coding	zinc finger protein GIS3	-
101261285	120.2379044	71.45996055	176.5812068	46.27473567	51.30810886	42.21676359	122.7596906	46.59986937	1.395395644	0.001421269	0.045750792	LOC101261285	NC_015439.3	45032561	45033814	+	926	protein_coding	nuclear transport factor 2B	-
101262845	4.761897205	5.228777601	5.045177339	114.4248009	2.0120827	58.45398036	5.011950715	58.29695466	-3.540161877	0.001421562	0.045750792	LOC101262845	NC_015446.3	2903712	2905880	+	2169	protein_coding	uncharacterized LOC101262845	F-box
100874540	755.9511814	305.8834897	332.9817043	91.7081125	221.329097	146.1349509	464.9387918	153.0573868	1.603116186	0.001424002	0.045750792	LOG8	NC_015443.3	46733239	46737648	+	576	protein_coding	cytokinin riboside 5'-monophosphate phosphoribohydrolase LOG8	-
101252714	51.19039496	58.38801654	113.0119724	31.13027672	19.11478565	23.81458459	74.19679463	24.68654899	1.583907789	0.00142534	0.045750792	LOC101252714	NC_015446.3	3382814	3385741	-	765	protein_coding	replication protein A 14 kDa subunit B	-
101268375	670.2370317	902.8355991	844.5626865	5054.042494	778.6760051	3220.381325	805.8784391	3017.699941	-1.904773088	0.001438278	0.046031385	LOC101268375	NC_015440.3	68595807	68600999	-	2266	protein_coding	glycine--tRNA ligase%2C mitochondrial 1	HGTP_anticodon
101253967	52.38086926	17.42925867	46.41563151	403.8522385	26.15707511	335.5691465	38.74191981	255.19282	-2.723120417	0.001438349	0.046031385	LOC101253967	NC_015448.3	53143970	53182110	+	7423	protein_coding	DNA polymerase epsilon catalytic subunit A-like%2C transcript variant X1	DNA_pol_B_exo
101259652	48.80944636	22.65803627	44.39756058	7.572229473	15.09062025	7.577367824	38.62168107	10.08007252	1.936068226	0.001440202	0.046031385	LOC101259652	NC_015444.3	66473510	66476678	-	2074	protein_coding	probable galacturonosyltransferase 12	Glyco_transf_8
101266444	973.8079785	664.9262182	835.4813673	244.8354196	526.1596262	332.3217032	824.7385213	367.7722496	1.165405787	0.001447941	0.046209826	LOC101266444	NC_015446.3	3766920	3770769	+	1258	protein_coding	soluble inorganic pyrophosphatase 4%2C transcript variant X2	Pyrophosphatase
101244677	61.90466367	47.05899841	60.54212806	10.93766479	29.17519916	14.07225453	56.50193005	18.06170616	1.649793075	0.001451321	0.046209826	LOC101244677	NC_015443.3	49717753	49719447	-	1695	protein_coding	pectinesterase 4-like	-
34678293	216.6663228	99.34677442	103.9306532	27.7648414	60.36248101	51.95909365	139.9812501	46.69547202	1.585333268	0.001451928	0.046209826	atp1	NC_035963.1	188669	190204	+	1536	protein_coding	-	ATP-synt_ab
543976	33407.08984	16199.62447	27205.61428	4152.105827	13990.01102	7327.314686	25604.10953	8489.81051	1.592581009	0.001454661	0.046231576	CAB5	NC_015449.3	693012	694548	-	969	protein_coding	chlorophyll a-b binding protein 5%2C chloroplastic	-
101267958	3847.612942	3103.279506	2730.449976	1878.754268	2144.880159	1842.382862	3227.114141	1955.339096	0.722677669	0.001460316	0.046323091	LOC101267958	NC_015439.3	41774161	41783984	-	3416	protein_coding	probable LRR receptor-like serine/threonine-protein kinase At1g07650	Pkinase_Tyr
101268828	614.2847395	400.8729494	668.9905151	171.6372014	331.9936456	248.9706571	561.3827347	250.867168	1.162570962	0.001461646	0.046323091	LOC101268828	NC_015439.3	44752007	44754653	+	984	transcribed_pseudogene	probable NAD(P)H dehydrogenase (quinone) FQR1-like 1	-
112941516	203.5711055	577.7799249	214.9245546	1728.992396	514.08713	1358.513803	332.0918617	1200.53111	-1.853108723	0.001464618	0.046352181	LOC112941516	NC_015442.3	66602406	66603278	+	572	lncRNA	uncharacterized LOC112941516	NAM
101247759	10.71426871	12.20048107	18.16263842	68.15006525	30.18124051	41.13428247	13.69246273	46.48852941	-1.764949481	0.001469334	0.046436316	LOC101247759	NC_015447.3	80070	83296	-	3227	protein_coding	putative pentatricopeptide repeat-containing protein At5g08490	-
101262495	7.142845808	0	3.027106403	64.78462993	11.06645485	32.47443353	3.38998407	36.10850611	-3.465791962	0.001483172	0.046759676	LOC101262495	NC_015449.3	61329820	61334934	+	1536	pseudogene	-	p450
778264	557.141973	348.5851734	596.3399614	3221.562961	509.0569232	2017.744803	500.6890359	1916.121563	-1.936527869	0.001484984	0.046759676	LOC778264	NC_015445.3	53291330	53295184	+	3601	protein_coding	green ripe-like 1%2C transcript variant X2	-
101250373	516.6658468	637.9108673	599.3670678	1400.862452	765.5974675	1371.503576	584.6479273	1179.321165	-1.012045508	0.001485818	0.046759676	LOC101250373	NC_015449.3	6001950	6004195	+	740	protein_coding	GPI-anchored protein LLG1-like%2C transcript variant X1	-
34678288	420.2374284	251.8527878	146.3101428	24.39940608	103.6222591	84.43352718	272.8001197	70.81839745	1.947964909	0.001489502	0.046759676	rrn26	NC_035963.1	166528	170022	+	3495	rRNA	26S ribosomal RNA	-
101246135	845.236754	866.2341559	974.7282618	397.1213679	629.7818852	481.7040974	895.3997239	502.8691168	0.833014886	0.001489927	0.046759676	LOC101246135	NC_015442.3	141249	145005	-	1627	protein_coding	ATP-citrate synthase alpha chain protein 2	-
101256540	1221.426633	1366.45388	1252.213015	2020.94391	1738.439453	1905.166767	1280.031176	1888.183377	-0.560652143	0.001493609	0.046810134	LOC101256540	NC_015448.3	1074192	1075837	-	1646	protein_coding	uncharacterized LOC101256540	-
101245788	76.19035529	104.575552	107.966795	443.3961036	119.7189207	323.6618542	96.24423412	295.5922928	-1.618209263	0.001496634	0.046839876	LOC101245788	NC_015446.3	2333272	2337571	+	1665	protein_coding	AT-hook motif nuclear-localized protein 7%2C transcript variant X2	-
101261398	113.0950586	230.9376774	7.063248274	0.84135883	20.120827	2.164962236	117.0319948	7.709049357	3.929826424	0.001503658	0.04697982	LOC101261398	NC_015440.3	62397008	62397821	-	814	protein_coding	kunitz trypsin inhibitor 2-like	-
101254661	3.571422904	51.41631308	3.027106403	0	1.00604135	0	19.33828079	0.335347117	5.802801763	0.00150527	0.04697982	LOC101254661	NC_015439.3	49476858	49480220	+	1396	protein_coding	caffeoylshikimate esterase-like	-
101249124	23.80948603	6.971703468	2.018070935	0	0	0	10.93308681	0	5.927934283	0.001517051	0.047282128	LOC101249124	NC_015447.3	50277637	50278891	-	864	protein_coding	uncharacterized LOC101249124	-
101265894	149.999762	106.3184779	144.2920719	68.99142408	74.44705992	62.78390483	133.5367706	68.74079628	0.954338873	0.001527594	0.047545038	LOC101265894	NC_015439.3	44517301	44519737	+	1680	protein_coding	putative cyclin-D6-1%2C transcript variant X2	Cyclin_C
101267656	52.38086926	8.714629335	24.21685122	561.1863398	10.0604135	309.5895997	28.43744994	293.6121177	-3.37340026	0.001534601	0.047697348	BCHP	NC_015447.3	57353795	57354834	-	865	pseudogene	-	-
101250191	52.38086926	17.42925867	1.009035468	0	1.00604135	1.082481118	23.6063878	0.696174156	5.139455386	0.001543053	0.047894061	LOC101250191	NC_015440.3	5430185	5434244	+	1700	protein_coding	protein HYPER-SENSITIVITY-RELATED 4-like	AAA
101257771	98.80936701	42.70168374	38.34334777	6.730870642	19.11478565	18.402179	59.95146618	14.74927843	2.029799404	0.001545428	0.047901911	LOC101257771	NC_015442.3	62741667	62744124	-	1891	protein_coding	ABC transporter G family member 11-like	ABC2_membrane
101258606	1913.092202	2358.178698	2226.941277	3772.652995	3113.697979	3226.876212	2166.070726	3371.075729	-0.637988639	0.001551107	0.048011963	LOC101258606	NC_015447.3	60069845	60077219	-	2838	protein_coding	histone-lysine N-methyltransferase%2C H3 lysine-9 specific SUVH1%2C transcript variant X2	Pre-SET
101243809	271.4281407	327.670063	295.647392	1349.539564	337.0238523	986.1402983	298.2485319	890.9012381	-1.578716473	0.001555874	0.048093558	LOC101243809	NC_015438.3	7550017	7578045	+	4146	protein_coding	phospholipid-transporting ATPase 3-like	E1-E2_ATPase
101262459	108.3331614	64.48825708	62.560199	461.9059978	92.55580422	309.5895997	78.46053917	288.0171339	-1.878953898	0.001562955	0.048193005	LOC101262459	NC_015447.3	2527651	2529043	+	851	protein_coding	E3 ubiquitin-protein ligase RMA1H1	zf-C3HC4
101254060	109.5236357	56.64509068	75.67766008	21.87532959	27.16311646	40.05180136	80.61546216	29.69674913	1.443374799	0.001563363	0.048193005	LOC101254060	NC_015448.3	54177722	54179867	-	1017	protein_coding	fasciclin-like arabinogalactan protein 11	-
101258128	129.7616988	180.3928272	226.0239448	323.0817908	350.1023899	344.2289954	178.7261569	339.1377254	-0.921752088	0.001569617	0.04831978	LOC101258128	NC_015448.3	56365620	56368927	-	3308	protein_coding	receptor-like protein kinase HERK 1	Pkinase_Tyr
101259942	247.6186547	223.094511	207.8613063	512.3875276	310.8667772	449.2296639	226.1914907	424.1613229	-0.908308328	0.001600764	0.049211503	LOC101259942	NC_015443.3	46917481	46921124	-	1215	protein_coding	tetraspanin-3	Tetraspannin
112941802	11.90474301	16.55779574	14.12649655	200.2434016	7.042289452	124.4853285	14.1963451	110.5903399	-2.959884795	0.001607776	0.049359815	LOC112941802	NC_015444.3	1890427	1891546	+	866	lncRNA	uncharacterized LOC112941802	-
101265400	94.04746981	69.71703468	143.2830364	41.22658268	35.21144726	47.62916918	102.3491803	41.35573304	1.30719013	0.001617511	0.049555565	LOC101265400	NC_015439.3	36797414	36800598	+	1388	protein_coding	diacetyl reductase [(S)-acetoin forming]-like%2C transcript variant X2	adh_short
101259741	2624.995835	2013.950839	2655.781351	1046.650385	1536.225142	1498.153867	2431.576008	1360.343131	0.838089102	0.001618544	0.049555565	SPA	NC_015441.3	65434088	65437095	-	838	protein_coding	protein SPA	-
101261778	254.7615005	67.10264588	94.84933396	53.84696514	21.12686835	28.14450906	138.9044934	34.37278085	2.007062179	0.001632594	0.049918008	LOC101261778	NC_015439.3	35472034	35474089	-	959	protein_coding	homeobox-leucine zipper protein ATHB-40-like	Homeobox
101254641	271.4281407	119.3904219	351.1443428	52.16424748	106.6403831	89.84593277	247.3209685	82.88352113	1.578381397	0.001635755	0.049946959	LOC101254641	NC_015438.3	90586473	90587307	+	835	protein_coding	uncharacterized LOC101254641	-
