# Supplementary material for: Nitric Oxide Enhanced Salt Stress Tolerance in Tomato Seedlings, Involving Phytohormone Equilibrium and Photosynthesis
Source: Int J Mol Sci. 2022 Apr 20;23(9):4539. doi: 10.3390/ijms23094539 (PMC9102644; doi:10.3390/ijms23094539)
Supplement: Supplementary file 1 [file ijms-23-04539-s001.zip › Supplementary Files/Table S4. GO enrichment analysis of differentially expressed genes.xls]

Table S4. GO enrich analysis of differentially expressed genes
Category	GOID	Description	GeneRatio	BgRatio	pvalue	padj	geneID	geneName	Count	Up	Up_Gene_id	Down	Down_Gene_id
BP	GO:0009611	response to wounding	6/263	14/7407	4.47E-06	0.001270297	101246961/101265368/543954/101266868/543953/101247557	LOC101246961/LOC101265368/LOC543954/LOC101266868/ER1/LOC101247557	6	0		6	101246961/101265368/543954/101266868/543953/101247557
BP	GO:0071554	cell wall organization or biogenesis	12/263	76/7407	1.28E-05	0.001814125	544148/101260795/101257682/101266973/101260197/101260407/101260941/101267358/101253146/544016/101244677/101267656	CHI9/LOC101260795/LOC101257682/LOC101266973/LOC101260197/LOC101260407/LOC101260941/LOC101267358/LOC101253146/PMEU1/LOC101244677/BCHP	12	6	101260795/101257682/101266973/101260407/101253146/101244677	6	544148/101260197/101260941/101267358/544016/101267656
BP	GO:0006820	anion transport	10/263	72/7407	0.000206027	0.011767273	101246241/101249680/101246771/101261937/101249604/101251560/101261738/101245940/101256192/101253069	LOC101246241/LOC101249680/LOC101246771/LOC101261937/LOC101249604/LOC101251560/LOC101261738/LOC101245940/LOC101256192/LOC101253069	10	6	101246241/101251560/101261738/101245940/101256192/101253069	4	101249680/101246771/101261937/101249604
BP	GO:0045229	external encapsulating structure organization	9/263	59/7407	0.00020717	0.011767273	101260795/101257682/101266973/101260197/101260407/101260941/101253146/544016/101244677	LOC101260795/LOC101257682/LOC101266973/LOC101260197/LOC101260407/LOC101260941/LOC101253146/PMEU1/LOC101244677	9	6	101260795/101257682/101266973/101260407/101253146/101244677	3	101260197/101260941/544016
BP	GO:0071555	cell wall organization	9/263	59/7407	0.00020717	0.011767273	101260795/101257682/101266973/101260197/101260407/101260941/101253146/544016/101244677	LOC101260795/LOC101257682/LOC101266973/LOC101260197/LOC101260407/LOC101260941/LOC101253146/PMEU1/LOC101244677	9	6	101260795/101257682/101266973/101260407/101253146/101244677	3	101260197/101260941/544016
BP	GO:0030243	cellulose metabolic process	6/263	31/7407	0.000659175	0.025107427	101260709/101251942/101255510/101250719/101250431/101246281	LOC101260709/LOC101251942/LOC101255510/LOC101250719/LOC101250431/LOC101246281	6	3	101260709/101251942/101246281	3	101255510/101250719/101250431
BP	GO:0030244	cellulose biosynthetic process	6/263	31/7407	0.000659175	0.025107427	101260709/101251942/101255510/101250719/101250431/101246281	LOC101260709/LOC101251942/LOC101255510/LOC101250719/LOC101250431/LOC101246281	6	3	101260709/101251942/101246281	3	101255510/101250719/101250431
BP	GO:0042545	cell wall modification	7/263	43/7407	0.000707251	0.025107427	101260795/101257682/101266973/101260197/101260941/544016/101244677	LOC101260795/LOC101257682/LOC101266973/LOC101260197/LOC101260941/PMEU1/LOC101244677	7	4	101260795/101257682/101266973/101244677	3	101260197/101260941/544016
BP	GO:0008272	sulfate transport	4/263	14/7407	0.001173343	0.033322949	101246241/101251560/101245940/101256192	LOC101246241/LOC101251560/LOC101245940/LOC101256192	4	4	101246241/101251560/101245940/101256192	0
BP	GO:0072348	sulfur compound transport	4/263	14/7407	0.001173343	0.033322949	101246241/101251560/101245940/101256192	LOC101246241/LOC101251560/LOC101245940/LOC101256192	4	4	101246241/101251560/101245940/101256192	0
BP	GO:0000271	polysaccharide biosynthetic process	6/263	40/7407	0.002630389	0.049802025	101260709/101251942/101255510/101250719/101250431/101246281	LOC101260709/LOC101251942/LOC101255510/LOC101250719/LOC101250431/LOC101246281	6	3	101260709/101251942/101246281	3	101255510/101250719/101250431
BP	GO:0009250	glucan biosynthetic process	6/263	40/7407	0.002630389	0.049802025	101260709/101251942/101255510/101250719/101250431/101246281	LOC101260709/LOC101251942/LOC101255510/LOC101250719/LOC101250431/LOC101246281	6	3	101260709/101251942/101246281	3	101255510/101250719/101250431
BP	GO:0033692	cellular polysaccharide biosynthetic process	6/263	40/7407	0.002630389	0.049802025	101260709/101251942/101255510/101250719/101250431/101246281	LOC101260709/LOC101251942/LOC101255510/LOC101250719/LOC101250431/LOC101246281	6	3	101260709/101251942/101246281	3	101255510/101250719/101250431
BP	GO:0051273	beta-glucan metabolic process	6/263	40/7407	0.002630389	0.049802025	101260709/101251942/101255510/101250719/101250431/101246281	LOC101260709/LOC101251942/LOC101255510/LOC101250719/LOC101250431/LOC101246281	6	3	101260709/101251942/101246281	3	101255510/101250719/101250431
BP	GO:0051274	beta-glucan biosynthetic process	6/263	40/7407	0.002630389	0.049802025	101260709/101251942/101255510/101250719/101250431/101246281	LOC101260709/LOC101251942/LOC101255510/LOC101250719/LOC101250431/LOC101246281	6	3	101260709/101251942/101246281	3	101255510/101250719/101250431
CC	GO:0005618	cell wall	8/78	76/2598	0.001661368	0.024920516	101260795/101257682/101266973/101260197/101260941/101261871/544016/101244677	LOC101260795/LOC101257682/LOC101266973/LOC101260197/LOC101260941/LOC101261871/PMEU1/LOC101244677	8	5	101260795/101257682/101266973/101261871/101244677	3	101260197/101260941/544016
CC	GO:0030312	external encapsulating structure	8/78	76/2598	0.001661368	0.024920516	101260795/101257682/101266973/101260197/101260941/101261871/544016/101244677	LOC101260795/LOC101257682/LOC101266973/LOC101260197/LOC101260941/LOC101261871/PMEU1/LOC101244677	8	5	101260795/101257682/101266973/101261871/101244677	3	101260197/101260941/544016
MF	GO:0004866	endopeptidase inhibitor activity	12/381	44/11407	1.30E-08	6.82E-07	544001/101246961/543962/101262903/101265368/543954/101266868/543953/101248784/101247557/101255768/101261398	LOC544001/LOC101246961/ARPI/LOC101262903/LOC101265368/LOC543954/LOC101266868/ER1/LOC101248784/LOC101247557/LOC101255768/LOC101261398	12	3	101248784/101255768/101261398	9	544001/101246961/543962/101262903/101265368/543954/101266868/543953/101247557
MF	GO:0030414	peptidase inhibitor activity	12/381	44/11407	1.30E-08	6.82E-07	544001/101246961/543962/101262903/101265368/543954/101266868/543953/101248784/101247557/101255768/101261398	LOC544001/LOC101246961/ARPI/LOC101262903/LOC101265368/LOC543954/LOC101266868/ER1/LOC101248784/LOC101247557/LOC101255768/LOC101261398	12	3	101248784/101255768/101261398	9	544001/101246961/543962/101262903/101265368/543954/101266868/543953/101247557
MF	GO:0061134	peptidase regulator activity	12/381	44/11407	1.30E-08	6.82E-07	544001/101246961/543962/101262903/101265368/543954/101266868/543953/101248784/101247557/101255768/101261398	LOC544001/LOC101246961/ARPI/LOC101262903/LOC101265368/LOC543954/LOC101266868/ER1/LOC101248784/LOC101247557/LOC101255768/LOC101261398	12	3	101248784/101255768/101261398	9	544001/101246961/543962/101262903/101265368/543954/101266868/543953/101247557
MF	GO:0061135	endopeptidase regulator activity	12/381	44/11407	1.30E-08	6.82E-07	544001/101246961/543962/101262903/101265368/543954/101266868/543953/101248784/101247557/101255768/101261398	LOC544001/LOC101246961/ARPI/LOC101262903/LOC101265368/LOC543954/LOC101266868/ER1/LOC101248784/LOC101247557/LOC101255768/LOC101261398	12	3	101248784/101255768/101261398	9	544001/101246961/543962/101262903/101265368/543954/101266868/543953/101247557
MF	GO:0004857	enzyme inhibitor activity	18/381	108/11407	1.59E-08	6.82E-07	544001/101246961/543962/101262903/101265368/543954/101266973/101260197/101260941/101266868/543953/101248784/101248367/101247557/544016/101255768/101244677/101261398	LOC544001/LOC101246961/ARPI/LOC101262903/LOC101265368/LOC543954/LOC101266973/LOC101260197/LOC101260941/LOC101266868/ER1/LOC101248784/LOC101248367/LOC101247557/PMEU1/LOC101255768/LOC101244677/LOC101261398	18	5	101266973/101248784/101255768/101244677/101261398	13	544001/101246961/543962/101262903/101265368/543954/101260197/101260941/101266868/543953/101248367/101247557/544016
MF	GO:0004867	serine-type endopeptidase inhibitor activity	8/381	23/11407	4.55E-07	1.62E-05	101246961/543962/101265368/543954/101266868/543953/101247557/101255768	LOC101246961/ARPI/LOC101265368/LOC543954/LOC101266868/ER1/LOC101247557/LOC101255768	8	1	101255768	7	101246961/543962/101265368/543954/101266868/543953/101247557
MF	GO:0030234	enzyme regulator activity	18/381	161/11407	6.96E-06	0.000212759	544001/101246961/543962/101262903/101265368/543954/101266973/101260197/101260941/101266868/543953/101248784/101248367/101247557/544016/101255768/101244677/101261398	LOC544001/LOC101246961/ARPI/LOC101262903/LOC101265368/LOC543954/LOC101266973/LOC101260197/LOC101260941/LOC101266868/ER1/LOC101248784/LOC101248367/LOC101247557/PMEU1/LOC101255768/LOC101244677/LOC101261398	18	5	101266973/101248784/101255768/101244677/101261398	13	544001/101246961/543962/101262903/101265368/543954/101260197/101260941/101266868/543953/101248367/101247557/544016
MF	GO:0098772	molecular function regulator	19/381	183/11407	1.14E-05	0.000306177	544001/101246961/543962/101262903/101265368/543954/101266973/101260197/101260941/101266868/543953/101248784/101248367/101268846/101247557/544016/101255768/101244677/101261398	LOC544001/LOC101246961/ARPI/LOC101262903/LOC101265368/LOC543954/LOC101266973/LOC101260197/LOC101260941/LOC101266868/ER1/LOC101248784/LOC101248367/LOC101268846/LOC101247557/PMEU1/LOC101255768/LOC101244677/LOC101261398	19	6	101266973/101248784/101268846/101255768/101244677/101261398	13	544001/101246961/543962/101262903/101265368/543954/101260197/101260941/101266868/543953/101248367/101247557/544016
MF	GO:0008061	chitin binding	4/381	10/11407	0.000219251	0.005213312	101249342/544148/543758/101267358	LOC101249342/CHI9/LOC543758/LOC101267358	4	0		4	101249342/544148/543758/101267358
MF	GO:0008509	anion transmembrane transporter activity	8/381	51/11407	0.000260323	0.005570909	101246241/101249680/101246771/101249604/101251560/101263496/101245940/101256192	LOC101246241/LOC101249680/LOC101246771/LOC101249604/LOC101251560/LOC101263496/LOC101245940/LOC101256192	8	4	101246241/101251560/101245940/101256192	4	101249680/101246771/101249604/101263496
MF	GO:0030599	pectinesterase activity	7/381	43/11407	0.000500281	0.009732737	101260795/101257682/101266973/101260197/101260941/544016/101244677	LOC101260795/LOC101257682/LOC101266973/LOC101260197/LOC101260941/PMEU1/LOC101244677	7	4	101260795/101257682/101266973/101244677	3	101260197/101260941/544016
MF	GO:0004252	serine-type endopeptidase activity	10/381	89/11407	0.000744098	0.013269747	101258189/101254322/101254622/101257896/101250292/108348021/543727/101257301/101252948/109120963	sbt4e/LOC101254322/p69c/sbt4b/LOC101250292/sbt4c/sbt4a/LOC101257301/LOC101252948/LOC109120963	10	4	101254322/101254622/101252948/109120963	6	101258189/101257896/101250292/108348021/543727/101257301
MF	GO:0015116	sulfate transmembrane transporter activity	4/381	14/11407	0.000939669	0.014363513	101246241/101251560/101245940/101256192	LOC101246241/LOC101251560/LOC101245940/LOC101256192	4	4	101246241/101251560/101245940/101256192	0
MF	GO:1901682	sulfur compound transmembrane transporter activity	4/381	14/11407	0.000939669	0.014363513	101246241/101251560/101245940/101256192	LOC101246241/LOC101251560/LOC101245940/LOC101256192	4	4	101246241/101251560/101245940/101256192	0
MF	GO:0008236	serine-type peptidase activity	13/381	152/11407	0.001731599	0.023160137	101258189/101254322/101254622/101257896/101250292/108348021/543727/101261227/101257301/101262410/101252948/101259262/109120963	sbt4e/LOC101254322/p69c/sbt4b/LOC101250292/sbt4c/sbt4a/LOC101261227/LOC101257301/LOC101262410/LOC101252948/LOC101259262/LOC109120963	13	5	101254322/101254622/101262410/101252948/109120963	8	101258189/101257896/101250292/108348021/543727/101261227/101257301/101259262
MF	GO:0017171	serine hydrolase activity	13/381	152/11407	0.001731599	0.023160137	101258189/101254322/101254622/101257896/101250292/108348021/543727/101261227/101257301/101262410/101252948/101259262/109120963	sbt4e/LOC101254322/p69c/sbt4b/LOC101250292/sbt4c/sbt4a/LOC101261227/LOC101257301/LOC101262410/LOC101252948/LOC101259262/LOC109120963	13	5	101254322/101254622/101262410/101252948/109120963	8	101258189/101257896/101250292/108348021/543727/101261227/101257301/101259262
MF	GO:0052689	carboxylic ester hydrolase activity	8/381	69/11407	0.002029019	0.025081502	101260795/101257682/101266973/101258376/101260197/101260941/544016/101244677	LOC101260795/LOC101257682/LOC101266973/LOC101258376/LOC101260197/LOC101260941/PMEU1/LOC101244677	8	4	101260795/101257682/101266973/101244677	4	101258376/101260197/101260941/544016
MF	GO:0015103	inorganic anion transmembrane transporter activity	5/381	28/11407	0.002109659	0.025081502	101246241/101249604/101251560/101245940/101256192	LOC101246241/LOC101249604/LOC101251560/LOC101245940/LOC101256192	5	4	101246241/101251560/101245940/101256192	1	101249604
MF	GO:0035251	UDP-glucosyltransferase activity	6/381	44/11407	0.003219291	0.036259386	101255510/101250719/101255377/101250431/101246281/101266782	LOC101255510/LOC101250719/LOC101255377/LOC101250431/LOC101246281/LOC101266782	6	3	101255377/101246281/101266782	3	101255510/101250719/101250431
MF	GO:0046527	glucosyltransferase activity	6/381	45/11407	0.003612216	0.038650706	101255510/101250719/101255377/101250431/101246281/101266782	LOC101255510/LOC101250719/LOC101255377/LOC101250431/LOC101246281/LOC101266782	6	3	101255377/101246281/101266782	3	101255510/101250719/101250431
MF	GO:0004650	polygalacturonase activity	5/381	32/11407	0.003875251	0.039490656	101255793/101261316/101246713/101247546/101258597	LOC101255793/LOC101261316/LOC101246713/LOC101247546/LOC101258597	5	5	101255793/101261316/101246713/101247546/101258597	0
MF	GO:0016798	hydrolase activity, acting on glycosyl bonds	18/381	271/11407	0.004347886	0.042293071	544148/544092/101255793/101261316/101246713/543996/101257181/101055558/101263456/101247546/101258597/101267358/101250399/101261871/101248047/101249542/101254155/101267656	CHI9/Q`b/LOC101255793/LOC101261316/LOC101246713/Cel2/LOC101257181/SlArf/Xyl1/LOC101263456/LOC101247546/LOC101258597/LOC101267358/LOC101250399/LOC101261871/LOC101248047/LOC101249542/LOC101254155/BCHP	18	12	544092/101255793/101261316/101246713/543996/101257181/101263456/101247546/101258597/101250399/101261871/101254155	6	544148/101055558/101267358/101248047/101249542/101267656
