# Supplementary material for: Nitric Oxide Enhanced Salt Stress Tolerance in Tomato Seedlings, Involving Phytohormone Equilibrium and Photosynthesis
Source: Int J Mol Sci. 2022 Apr 20;23(9):4539. doi: 10.3390/ijms23094539 (PMC9102644; doi:10.3390/ijms23094539)
Supplement: Supplementary file 1 [file ijms-23-04539-s001.zip › Supplementary Files/Table S5. KEGG pathway analysis of differentially expressed genes.xls]

Table S5. KEGG pathway analysis of differentially expressed genes
KEGGID	Description	GeneRatio	BgRatio	pvalue	padj	geneID	geneName	keggID	Count	Up	Up_Gene_id	Down	Down_Gene_id
sly00196	Photosynthesis - antenna proteins	9/172	26/4923	1.18E-07	1.01E-05	101256006/104645883/101265886/108491835/104645884/101252151/101268123/101268669/543976	CAB12/Cab-1D/LOC101265886/Cab-3C/Cab-1A/LOC101252151/LOC101268123/CAB11/CAB5	sly:101256006/sly:104645883/sly:101265886/sly:108491835/sly:104645884/sly:101252151/sly:101268123/sly:101268669/sly:543976	9	9	101256006/104645883/101265886/108491835/104645884/101252151/101268123/101268669/543976	0
sly00430	Taurine and hypotaurine metabolism	5/172	12/4923	3.19E-05	0.001370905	101247510/544313/100147723/101246476/101267102	LOC101247510/LOC544313/GAD3/LOC101246476/LOC101267102	sly:101247510/sly:544313/sly:100147723/sly:101246476/sly:101267102	5	2	101247510/100147723	3	544313/101246476/101267102
sly00561	Glycerolipid metabolism	8/172	79/4923	0.005937334	0.170203574	101250104/101266812/101258305/101253668/101249542/101261928/101263085/101254661	SlALDH2B7a/LOC101266812/LOC101258305/LOC101253668/LOC101249542/LOC101261928/LOC101263085/LOC101254661	sly:101250104/sly:101266812/sly:101258305/sly:101253668/sly:101249542/sly:101261928/sly:101263085/sly:101254661	8	5	101258305/101253668/101261928/101263085/101254661	3	101250104/101266812/101249542
sly00040	Pentose and glucuronate interconversions	8/172	88/4923	0.011223778	0.218839891	101260795/101266973/101245156/101260197/101260941/101259257/544016/101244677	LOC101260795/LOC101266973/LOC101245156/LOC101260197/LOC101260941/LOC101259257/PMEU1/LOC101244677	sly:101260795/sly:101266973/sly:101245156/sly:101260197/sly:101260941/sly:101259257/sly:544016/sly:101244677	8	4	101260795/101266973/101259257/101244677	4	101245156/101260197/101260941/544016
sly04016	MAPK signaling pathway - plant	12/172	166/4923	0.012723249	0.218839891	544148/101249794/100191111/101247461/101251432/778235/101268450/778234/101265854/101267358/543679/778264	CHI9/LOC101249794/LOC100191111/LOC101247461/LOC101251432/EBF2/LOC101268450/EBF1/LOC101265854/LOC101267358/EIL1/LOC778264	sly:544148/sly:101249794/sly:100191111/sly:101247461/sly:101251432/sly:778235/sly:101268450/sly:778234/sly:101265854/sly:101267358/sly:543679/sly:778264	12	2	101268450/101265854	10	544148/101249794/100191111/101247461/101251432/778235/778234/101267358/543679/778264
sly04712	Circadian rhythm - plant	5/172	43/4923	0.016146866	0.231438418	101256908/101255788/101250283/101258346/778295	LOC101256908/LOC101255788/LOC101250283/LOC101258346/CHS2	sly:101256908/sly:101255788/sly:101250283/sly:101258346/sly:778295	5	1	778295	4	101256908/101255788/101250283/101258346
sly00410	beta-Alanine metabolism	5/172	48/4923	0.024994717	0.307077947	544313/101250104/100147723/543808/101263807	LOC544313/SlALDH2B7a/GAD3/cuAO/LOC101263807	sly:544313/sly:101250104/sly:100147723/sly:543808/sly:101263807	5	2	100147723/101263807	3	544313/101250104/543808
sly04075	Plant hormone signal transduction	16/172	274/4923	0.02881753	0.309788446	101249794/100191111/101251833/101247461/101251432/101268544/101055555/778235/101268450/778234/101265854/101250316/101265384/101252689/101262636/543679	LOC101249794/LOC100191111/LOC101251833/LOC101247461/LOC101251432/LOC101268544/LOC101055555/EBF2/LOC101268450/EBF1/LOC101265854/LOC101250316/LOC101265384/LOC101252689/LOC101262636/EIL1	sly:101249794/sly:100191111/sly:101251833/sly:101247461/sly:101251432/sly:101268544/sly:101055555/sly:778235/sly:101268450/sly:778234/sly:101265854/sly:101250316/sly:101265384/sly:101252689/sly:101262636/sly:543679	16	5	101251833/101268544/101268450/101265854/101262636	11	101249794/100191111/101247461/101251432/101055555/778235/778234/101250316/101265384/101252689/543679
sly00220	Arginine biosynthesis	4/172	37/4923	0.038750679	0.37028427	101268129/543751/543944/101252088	NAOD/LOC543751/ARG1/LOC101252088	sly:101268129/sly:543751/sly:543944/sly:101252088	4	1	101252088	3	101268129/543751/543944
sly00941	Flavonoid biosynthesis	4/172	39/4923	0.045755876	0.393500538	101246092/101253032/544150/778295	LOC101246092/LOC101253032/LOC544150/CHS2	sly:101246092/sly:101253032/sly:544150/sly:778295	4	4	101246092/101253032/544150/778295	0
sly00650	Butanoate metabolism	3/172	25/4923	0.054873121	0.428018452	544313/100134904/100147723	LOC544313/HMGS/GAD3	sly:544313/sly:100134904/sly:100147723	3	1	100147723	2	544313/100134904
sly00710	Carbon fixation in photosynthetic organisms	6/172	80/4923	0.059723505	0.428018452	101256813/101250846/101268337/543973/101266629/101253541	LOC101256813/LOC101250846/Rbcs-3B/rbcS1/LOC101266629/LOC101253541	sly:101256813/sly:101250846/sly:101268337/sly:543973/sly:101266629/sly:101253541	6	6	101256813/101250846/101268337/543973/101266629/101253541	0
sly00520	Amino sugar and nucleotide sugar metabolism	8/172	129/4923	0.080765038	0.524158918	544148/101260709/101251942/101266745/101267358/101259257/101257783/544022	CHI9/LOC101260709/LOC101251942/LOC101266745/LOC101267358/LOC101259257/LOC101257783/FRK2	sly:544148/sly:101260709/sly:101251942/sly:101266745/sly:101267358/sly:101259257/sly:101257783/sly:544022	8	4	101260709/101251942/101259257/101257783	4	544148/101266745/101267358/544022
sly03030	DNA replication	4/172	48/4923	0.085328196	0.524158918	101256302/101243636/101252714/101253967	LOC101256302/LOC101243636/LOC101252714/LOC101253967	sly:101256302/sly:101243636/sly:101252714/sly:101253967	4	3	101256302/101243636/101252714	1	101253967
sly00360	Phenylalanine metabolism	5/172	69/4923	0.09219021	0.528557206	543808/101253032/101249824/778254/101243656	cuAO/LOC101253032/PAL2/AADC1A/LOC101243656	sly:543808/sly:101253032/sly:101249824/sly:778254/sly:101243656	5	4	101253032/101249824/778254/101243656	1	543808
sly00562	Inositol phosphate metabolism	5/172	72/4923	0.105815592	0.568758806	101250846/100301941/100301921/101263222/101260244	LOC101250846/LOC100301941/LOC100301921/LOC101263222/LOC101260244	sly:101250846/sly:100301941/sly:100301921/sly:101263222/sly:101260244	5	3	101250846/100301941/101263222	2	100301921/101260244
sly04933	AGE-RAGE signaling pathway in diabetic complications	2/172	17/4923	0.117214771	0.583721942	100301941/100301921	LOC100301941/LOC100301921	sly:100301941/sly:100301921	2	1	100301941	1	100301921
sly00940	Phenylpropanoid biosynthesis	9/172	166/4923	0.125312802	0.583721942	101254908/101267473/101246092/101245815/101248047/101253032/101249824/101254287/101243656	LOC101254908/LOC101267473/LOC101246092/TMP1/LOC101248047/LOC101253032/PAL2/LOC101254287/LOC101243656	sly:101254908/sly:101267473/sly:101246092/sly:101245815/sly:101248047/sly:101253032/sly:101249824/sly:101254287/sly:101243656	9	8	101254908/101267473/101246092/101245815/101253032/101249824/101254287/101243656	1	101248047
sly00531	Glycosaminoglycan degradation	2/172	18/4923	0.128961824	0.583721942	101257181/101254841	LOC101257181/LOC101254841	sly:101257181/sly:101254841	2	1	101257181	1	101254841
sly00670	One carbon pool by folate	2/172	19/4923	0.140968796	0.602558173	101261413/101249137	LOC101261413/LOC101249137	sly:101261413/sly:101249137	2	2	101261413/101249137	0
sly00340	Histidine metabolism	2/172	20/4923	0.153203469	0.602558173	101262912/101250104	LOC101262912/SlALDH2B7a	sly:101262912/sly:101250104	2	0		2	101262912/101250104
sly00908	Zeatin biosynthesis	3/172	39/4923	0.154142788	0.602558173	101261904/101254402/100874537	LOC101261904/LOC101254402/SlCKX2	sly:101261904/sly:101254402/sly:100874537	3	1	100874537	2	101261904/101254402
sly00730	Thiamine metabolism	2/172	22/4923	0.17823651	0.644993367	101264726/101257192	THIC/LOC101257192	sly:101264726/sly:101257192	2	0		2	101264726/101257192
sly03410	Base excision repair	3/172	42/4923	0.179998149	0.644993367	101250399/101251710/101253967	LOC101250399/LOC101251710/LOC101253967	sly:101250399/sly:101251710/sly:101253967	3	2	101250399/101251710	1	101253967
sly00500	Starch and sucrose metabolism	7/172	135/4923	0.191958934	0.660338734	543996/101255377/101263696/101266782/101248047/101254155/544022	Cel2/LOC101255377/LOC101263696/LOC101266782/LOC101248047/LOC101254155/FRK2	sly:543996/sly:101255377/sly:101263696/sly:101266782/sly:101248047/sly:101254155/sly:544022	7	5	543996/101255377/101263696/101266782/101254155	2	101248047/544022
sly00073	Cutin, suberine and wax biosynthesis	2/172	24/4923	0.203839776	0.67423926	101255874/101245281	LOC101255874/LOC101245281	sly:101255874/sly:101245281	2	2	101255874/101245281	0
sly00240	Pyrimidine metabolism	6/172	117/4923	0.224247423	0.677186186	101249548/101265909/544278/101261826/101247459/101253967	LOC101249548/LOC101265909/rpb2/LOC101261826/LOC101247459/LOC101253967	sly:101249548/sly:101265909/sly:544278/sly:101261826/sly:101247459/sly:101253967	6	0		6	101249548/101265909/544278/101261826/101247459/101253967
sly00904	Diterpenoid biosynthesis	2/172	26/4923	0.229818427	0.677186186	543553/101262489	20ox-1/LOC101262489	sly:543553/sly:101262489	2	1	543553	1	101262489
sly01200	Carbon metabolism ����	12/172	270/4923	0.233060819	0.677186186	101256813/101250846/543983/101261413/101267392/101268337/543973/101249137/101266629/101253541/101252088/101249417	LOC101256813/LOC101250846/LOC543983/LOC101261413/LOC101267392/Rbcs-3B/rbcS1/LOC101249137/LOC101266629/LOC101253541/LOC101252088/LOC101249417	sly:101256813/sly:101250846/sly:543983/sly:101261413/sly:101267392/sly:101268337/sly:543973/sly:101249137/sly:101266629/sly:101253541/sly:101252088/sly:101249417	12	11	101256813/101250846/101261413/101267392/101268337/543973/101249137/101266629/101253541/101252088/101249417	1	543983
sly04070	Phosphatidylinositol signaling system	4/172	72/4923	0.243022611	0.677186186	100301941/100301921/101260244/101253668	LOC100301941/LOC100301921/LOC101260244/LOC101253668	sly:100301941/sly:100301921/sly:101260244/sly:101253668	4	2	100301941/101253668	2	100301921/101260244
sly00250	Alanine, aspartate and glutamate metabolism	3/172	49/4923	0.244101997	0.677186186	544313/100147723/101252088	LOC544313/GAD3/LOC101252088	sly:544313/sly:100147723/sly:101252088	3	2	100147723/101252088	1	544313
sly00910	Nitrogen metabolism	2/172	28/4923	0.256001414	0.688003801	543803/101252088	ca2/LOC101252088	sly:543803/sly:101252088	2	2	543803/101252088	0
sly00945	Stilbenoid, diarylheptanoid and gingerol biosynthesis	2/172	29/4923	0.269122012	0.693135411	101246092/101253032	LOC101246092/LOC101253032	sly:101246092/sly:101253032	2	2	101246092/101253032	0
sly00630	Glyoxylate and dicarboxylate metabolism	4/172	76/4923	0.274030279	0.693135411	101268337/543973/101249137/101249417	Rbcs-3B/rbcS1/LOC101249137/LOC101249417	sly:101268337/sly:543973/sly:101249137/sly:101249417	4	4	101268337/543973/101249137/101249417	0
sly00960	Tropane, piperidine and pyridine alkaloid biosynthesis	2/172	30/4923	0.282239163	0.693501944	543808/101246642	cuAO/LOC101246642	sly:543808/sly:101246642	2	1	101246642	1	543808
sly00053	Ascorbate and aldarate metabolism	3/172	55/4923	0.301523941	0.70083943	101263222/101250104/101259257	LOC101263222/SlALDH2B7a/LOC101259257	sly:101263222/sly:101250104/sly:101259257	3	2	101263222/101259257	1	101250104
sly00280	Valine, leucine and isoleucine degradation	3/172	55/4923	0.301523941	0.70083943	101250104/100134904/101245036	SlALDH2B7a/HMGS/LOC101245036	sly:101250104/sly:100134904/sly:101245036	3	1	101245036	2	101250104/100134904
sly00010	Glycolysis / Gluconeogenesis	6/172	132/4923	0.31403245	0.710705017	101256813/101250846/101267392/101247173/101250104/101266629	LOC101256813/LOC101250846/LOC101267392/LOC101247173/SlALDH2B7a/LOC101266629	sly:101256813/sly:101250846/sly:101267392/sly:101247173/sly:101250104/sly:101266629	6	5	101256813/101250846/101267392/101247173/101266629	1	101250104
sly00902	Monoterpenoid biosynthesis	1/172	12/4923	0.347694238	0.766710371	101258035	LOC101258035	sly:101258035	1	0		1	101258035
sly03440	Homologous recombination	3/172	62/4923	0.369199314	0.77678814	101253055/101261637/101252714	LOC101253055/LOC101261637/LOC101252714	sly:101253055/sly:101261637/sly:101252714	3	1	101252714	2	101253055/101261637
sly00051	Fructose and mannose metabolism	3/172	63/4923	0.37881172	0.77678814	101250846/101266629/544022	LOC101250846/LOC101266629/FRK2	sly:101250846/sly:101266629/sly:544022	3	2	101250846/101266629	1	544022
sly00260	Glycine, serine and threonine metabolism	3/172	64/4923	0.38839407	0.77678814	543983/101249137/543808	LOC543983/LOC101249137/cuAO	sly:543983/sly:101249137/sly:543808	3	1	101249137	2	543983/543808
sly00330	Arginine and proline metabolism	3/172	64/4923	0.38839407	0.77678814	101250104/543944/101263807	SlALDH2B7a/ARG1/LOC101263807	sly:101250104/sly:543944/sly:101263807	3	1	101263807	2	101250104/543944
sly00310	Lysine degradation	2/172	39/4923	0.397884103	0.777682565	101250104/101258606	SlALDH2B7a/LOC101258606	sly:101250104/sly:101258606	2	0		2	101250104/101258606
sly00592	alpha-Linolenic acid metabolism	2/172	46/4923	0.481735857	0.916603288	101246396/101244897	LOC101246396/LOC101244897	sly:101246396/sly:101244897	2	1	101244897	1	101246396
sly00591	Linoleic acid metabolism	1/172	19/4923	0.491839184	0.916603288	101244897	LOC101244897	sly:101244897	1	1	101244897	0
sly00480	Glutathione metabolism	4/172	106/4923	0.51071973	0.916603288	101257702/101266149/101245181/101263807	LOC101257702/LOC101266149/LOC101245181/LOC101263807	sly:101257702/sly:101266149/sly:101245181/sly:101263807	4	3	101266149/101245181/101263807	1	101257702
sly00195	Photosynthesis	3/172	81/4923	0.542741529	0.916603288	3950425/101259118/101263132	atpA/LOC101259118/LOC101263132	sly:3950425/sly:101259118/sly:101263132	3	3	3950425/101259118/101263132	0
sly00760	Nicotinate and nicotinamide metabolism	1/172	22/4923	0.543464728	0.916603288	101261826	LOC101261826	sly:101261826	1	0		1	101261826
sly00052	Galactose metabolism	2/172	53/4923	0.558086075	0.916603288	101266745/101249542	LOC101266745/LOC101249542	sly:101266745/sly:101249542	2	0		2	101266745/101249542
sly00290	Valine, leucine and isoleucine biosynthesis	1/172	23/4923	0.559486778	0.916603288	543983	LOC543983	sly:543983	1	0		1	543983
sly00950	Isoquinoline alkaloid biosynthesis	1/172	24/4923	0.574949691	0.916603288	543808	cuAO	sly:543808	1	0		1	543808
sly01210	2-Oxocarboxylic acid metabolism	2/172	57/4923	0.598013654	0.916603288	101268129/543751	NAOD/LOC543751	sly:101268129/sly:543751	2	0		2	101268129/543751
sly04145	Phagosome	3/172	89/4923	0.607298624	0.916603288	101260244/101248956/101245632	LOC101260244/LOC101248956/LOC101245632	sly:101260244/sly:101248956/sly:101245632	3	1	101248956	2	101260244/101245632
sly04141	Protein processing in endoplasmic reticulum	7/172	211/4923	0.611728348	0.916603288	101264936/101248484/novel.77/101262710/101245632/101246287/101262459	Hsp20.0/LOC101248484/-/LOC101262710/LOC101245632/LOC101246287/LOC101262459	sly:101264936/sly:101248484/sly:101258215/sly:101262710/sly:101245632/sly:101246287/sly:101262459	7	0		7	101264936/101248484/novel.77/101262710/101245632/101246287/101262459
sly00230	Purine metabolism	5/172	151/4923	0.613474322	0.916603288	544278/101261826/101251530/101268249/101253967	rpb2/LOC101261826/LOC101251530/LOC101268249/LOC101253967	sly:544278/sly:101261826/sly:101251530/sly:101268249/sly:101253967	5	1	101251530	4	544278/101261826/101268249/101253967
sly03420	Nucleotide excision repair	2/172	59/4923	0.616945869	0.916603288	101252714/101253967	LOC101252714/LOC101253967	sly:101252714/sly:101253967	2	1	101252714	1	101253967
sly00600	Sphingolipid metabolism	1/172	27/4923	0.618174311	0.916603288	101249542	LOC101249542	sly:101249542	1	0		1	101249542
sly00565	Ether lipid metabolism	1/172	29/4923	0.64453334	0.939489275	101245304	LOC101245304	sly:101245304	1	1	101245304	0
sly00564	Glycerophospholipid metabolism	3/172	99/4923	0.679120637	0.973406247	101261489/101253668/101245304	LOC101261489/LOC101253668/LOC101245304	sly:101261489/sly:101253668/sly:101245304	3	3	101261489/101253668/101245304	0
sly01230	Biosynthesis of amino acids	7/172	231/4923	0.705560935	0.97926678	101268129/101256813/101250846/543983/101267392/543751/543944	NAOD/LOC101256813/LOC101250846/LOC543983/LOC101267392/LOC543751/ARG1	sly:101268129/sly:101256813/sly:101250846/sly:543983/sly:101267392/sly:543751/sly:543944	7	3	101256813/101250846/101267392	4	101268129/543983/543751/543944
sly00100	Steroid biosynthesis	1/172	35/4923	0.713237434	0.97926678	101264777	LOC101264777	sly:101264777	1	0		1	101264777
sly03018	RNA degradation	3/172	108/4923	0.735099394	0.97926678	101267392/101250405/101266448	LOC101267392/LOC101250405/LOC101266448	sly:101267392/sly:101250405/sly:101266448	3	2	101267392/101266448	1	101250405
sly00380	Tryptophan metabolism	1/172	38/4923	0.742462468	0.97926678	101250104	SlALDH2B7a	sly:101250104	1	0		1	101250104
sly00460	Cyanoamino acid metabolism	1/172	39/4923	0.751530319	0.97926678	101248047	LOC101248047	sly:101248047	1	0		1	101248047
sly03430	Mismatch repair	1/172	39/4923	0.751530319	0.97926678	101252714	LOC101252714	sly:101252714	1	1	101252714	0
sly03020	RNA polymerase	1/172	42/4923	0.776872787	0.984282013	544278	rpb2	sly:544278	1	0		1	544278
sly03060	Protein export	1/172	45/4923	0.799643962	0.984282013	101245632	LOC101245632	sly:101245632	1	0		1	101245632
sly00350	Tyrosine metabolism	1/172	46/4923	0.806708586	0.984282013	543808	cuAO	sly:543808	1	0		1	543808
sly00860	Porphyrin and chlorophyll metabolism	1/172	49/4923	0.826450483	0.984282013	101258376	LOC101258376	sly:101258376	1	0		1	101258376
sly04120	Ubiquitin mediated proteolysis	3/172	131/4923	0.84347124	0.984282013	101262710/101250834/101246287	LOC101262710/LOC101250834/LOC101246287	sly:101262710/sly:101250834/sly:101246287	3	0		3	101262710/101250834/101246287
sly04626	Plant-pathogen interaction	4/172	173/4923	0.86205317	0.984282013	100191111/101265854/101251099/101263545	LOC100191111/LOC101265854/LOC101251099/LOC101263545	sly:100191111/sly:101265854/sly:101251099/sly:101263545	4	2	101265854/101251099	2	100191111/101263545
sly00030	Pentose phosphate pathway	1/172	56/4923	0.865061898	0.984282013	101266629	LOC101266629	sly:101266629	1	1	101266629	0
sly00020	Citrate cycle (TCA cycle)	1/172	57/4923	0.869830616	0.984282013	101246135	LOC101246135	sly:101246135	1	1	101246135	0
sly00071	Fatty acid degradation	1/172	57/4923	0.869830616	0.984282013	101250104	SlALDH2B7a	sly:101250104	1	0		1	101250104
sly00900	Terpenoid backbone biosynthesis	1/172	57/4923	0.869830616	0.984282013	100134904	HMGS	sly:100134904	1	0		1	100134904
sly00270	Cysteine and methionine metabolism	2/172	105/4923	0.887904186	0.985921085	101267603/101263807	LOC101267603/LOC101263807	sly:101267603/sly:101263807	2	1	101263807	1	101267603
sly00190	Oxidative phosphorylation	3/172	147/4923	0.894207496	0.985921085	3950425/101266444/34678293	atpA/LOC101266444/atp1	sly:3950425/sly:101266444/sly:34678293	3	3	3950425/101266444/34678293	0
sly00970	Aminoacyl-tRNA biosynthesis	1/172	73/4923	0.926877464	0.99996139	101268375	LOC101268375	sly:101268375	1	0		1	101268375
sly03013	RNA transport	3/172	165/4923	0.933324507	0.99996139	101257488/101266448/101267073	LOC101257488/LOC101266448/LOC101267073	sly:101257488/sly:101266448/sly:101267073	3	1	101266448	2	101257488/101267073
sly04146	Peroxisome	1/172	90/4923	0.960461828	0.99996139	101266867	LOC101266867	sly:101266867	1	0		1	101266867
sly03040	Spliceosome	3/172	187/4923	0.963031225	0.99996139	101250862/101258549/101251771	LOC101250862/LOC101258549/LOC101251771	sly:101250862/sly:101258549/sly:101251771	3	0		3	101250862/101258549/101251771
sly00620	Pyruvate metabolism	1/172	95/4923	0.967016637	0.99996139	101250104	SlALDH2B7a	sly:101250104	1	0		1	101250104
sly04144	Endocytosis	2/172	177/4923	0.987434148	0.99996139	101245304/101250669	LOC101245304/LOC101250669	sly:101245304/sly:101250669	2	2	101245304/101250669	0
sly03015	mRNA surveillance pathway	1/172	129/4923	0.990432994	0.99996139	101266448	LOC101266448	sly:101266448	1	1	101266448	0
sly03010	Ribosome	2/172	348/4923	0.99996139	0.99996139	101267226/101252799	LOC101267226/LOC101252799	sly:101267226/sly:101252799	2	0		2	101267226/101252799
