# Supplementary material for: Nitric Oxide Enhanced Salt Stress Tolerance in Tomato Seedlings, Involving Phytohormone Equilibrium and Photosynthesis
Source: Int J Mol Sci. 2022 Apr 20;23(9):4539. doi: 10.3390/ijms23094539 (PMC9102644; doi:10.3390/ijms23094539)
Supplement: Supplementary file 1 [file ijms-23-04539-s001.zip › Supplementary Files/Table S6. The information of differentially expressed unigenes involved in hormone biosynthesis and signal transduction.xlsx]

## Sheet: S6
Table S6. The information of differentially expressed unigenes involved in hormone biosynthesis and signal transduction
	gene_name	gene_id	NaCl+GSNO	NaCl	log2FoldChange	pval	padj	gene_description
IAA	101268544	GH3.1	38.1071	2.31802	4.05244	2.36e-05	0.00365175	probable indole-3-acetic acid-amido synthetase GH3.1
	101055555	IAA35	251.448	963.032	-1.93602	3.81e-05	0.00482676	IAA35
	101250316	SAUR50	60.6991	169.618	-1.48271	0.000504549	0.0254701	auxin-responsive protein SAUR50
	101262636	GH3-9	1282.02	406.905	1.65585	0.00107337	0.0390656	indole-3-acetic acid-amido synthetase GH3.6
	101251833	GH3-4	64.7897	7.11684	3.18314	1.41e-06	0.000577602	probable indole-3-acetic acid-amido synthetase GH3.1
ABA	101251432	SRK2I	202.35	2776.05	-3.77759	1.6e-05	0.0029834	serine/threonine-protein kinase SRK2I%2C transcript variant X2
	101249794	PP2C 51 like	2799.09	6314.8	-1.17399	1.54e-07	0.000132922	protein phosphatase 2C 51-like
	101268450	PP2C 75	352.21	144.168	1.28994	0.000129275	0.0109665	probable protein phosphatase 2C 75%2C transcript variant X1
Ethylene	101247461	ERF-C3	0.396825	72.8208	-7.64598	3.62e-06	0.00120237	ethylene response factor C.3
	778235	EBF2	3234.68	5824.67	-0.848377	0.000114986	0.0102963	EIN3-binding F-box protein 2
	778234	EBF1	796.692	2803.08	-1.81498	0.00014864	0.011857	EIN3-binding F-box protein 1
SA	101265854	LOC101265854	2043.01	562.123	1.86137	0.000194222	0.0143692	pathogenesis-related leaf protein 4
	100191111	LOC100191111	1009.29	4440.59	-2.13692	1.65e-07	0.000132922	PR1 protein
	543679	EIL1	1397.32	2248.68	-0.686785	0.00113677	0.0400801	EIL1 protein
GA	101265384	LOC101265384	36.3595	192.315	-2.39806	0.000515158	0.0258899	DELLA protein GAI
CTK	101252689	ORR26	1547.65	4738.35	-1.61447	0.00052656	0.0262292	two-component response regulator ORR26%2C transcript variant X2
SA
