# Supplementary material for: Nitric Oxide Enhanced Salt Stress Tolerance in Tomato Seedlings, Involving Phytohormone Equilibrium and Photosynthesis
Source: Int J Mol Sci. 2022 Apr 20;23(9):4539. doi: 10.3390/ijms23094539 (PMC9102644; doi:10.3390/ijms23094539)
Supplement: Supplementary file 1 [file ijms-23-04539-s001.zip › Supplementary Files/Table S7. The information of differentially expressed unigenes involved in photosynthesis.xlsx]

## Sheet: S6
Table S7. The information of differentially expressed unigenes involved in photosynthesis
gene_name	gene_id	NaCl+GSNO	NaCl	log2FoldChange	pval	padj	gene_description
CAB13	101268123	29842.2	15297	0.964083	0.00112695	0.0398583	chlorophyll a-b binding protein 13%2C chloroplastic-like
Cab-3C	108491835	19328.1	9262.36	1.06124	0.000557657	0.0271336	chlorophyll a/b-binding protein Cab-3C
Cab-1C	101265886	39160	18570.4	1.07636	0.00043614	0.0236575	chlorophyll a-b binding protein 1C%2C chloroplastic
Cab-1A	104645884	27912.4	8865.27	1.65468	0.000566145	0.0272842	chlorophyll a/b-binding protein Cab-1A
CAB5	543976	25604.1	8489.81	1.59258	0.00145466	0.0462316	chlorophyll a-b binding protein 5%2C chloroplastic
Cab-1D	104645883	27913.4	12580.4	1.14976	0.000304344	0.019183	Chlorophyll a-b binding protein 1D
LOC101252151	101252151	4576.35	2452.2	0.899989	0.000958328	0.0371839	photosystem I chlorophyll a/b-binding protein 6%2C chloroplastic
CAB11	101268669	50832.8	26851.3	0.920758	0.00119004	0.040947	chlorophyll a-b binding protein CAB11
CAB12	101256006	6683.72	2299.98	1.53897	0.000241389	0.0165059	chlorophyll a-b binding protein Cab12
